# Supplementary material for: Loss of maternal Trim28 causes male-predominant early embryonic lethality
Source: Genes Dev. 2017 Jan 1;31(1):12–7. doi: 10.1101/gad.291195.116 (PMC5287108; doi:10.1101/gad.291195.116)
Supplement: Supplemental Material [file supp_gad.291195.116_Supplemental_Tables.xlsx]

## Sheet: Supplemental Table 1
gene_id	gene_short_name	MGI symbol	locus	sample_1	sample_2	status	value_1	value_2	log2_fold_change	test_stat	p_value	q_value	significant	source
XLOC_001631	ENSMUSG00000026600	Soat1	chr1:158358238-158404459	WT	TRIM28MT	OK	35.669	12.0922	-1.56059	-1.81366	5e-05	0.00454643	yes	NA
XLOC_000961	ENSMUSG00000025902	Sox17	chr1:4481008-4486494	WT	TRIM28MT	OK	1.93671	0	#NAME?	NA	0.0001	0.00848667	yes	NA
XLOC_001285	ENSMUSG00000033124	Atg9a	chr1:75177439-75188497	WT	TRIM28MT	OK	22.7299	52.1424	1.19786	1.22875	0.0001	0.00848667	yes	NA
XLOC_000358	ENSMUSG00000006576	Slc4a3	chr1:75542840-75558747	WT	TRIM28MT	OK	0	2.22115	Inf	NA	5e-05	0.00454643	yes	NA
XLOC_000392	ENSMUSG00000079455	Gm16026	chr1:84989264-85286414	WT	TRIM28MT	OK	3.46197	33.5639	3.27724	0.923262	5e-05	0.00454643	yes	NA
XLOC_001332	ENSMUSG00000070034	Sp110	chr1:87473473-87495392	WT	TRIM28MT	OK	3.12238	23.5073	2.91239	1.50517	0.00025	0.0192879	yes	NA
XLOC_001346	ENSMUSG00000026241	Nppc	chr1:88562865-88567147	WT	TRIM28MT	OK	0	2.76231	Inf	NA	5e-05	0.00454643	yes	NA
XLOC_001348	ENSMUSG00000026246	Alppl2	chr1:88983264-88986503	WT	TRIM28MT	OK	212.304	550.006	1.37332	2.38883	5e-05	0.00454643	yes	NA
XLOC_002500	ENSMUSG00000034127	Tspan8	chr10:115254339-115286949	WT	TRIM28MT	OK	593.865	246.797	-1.26681	-2.19398	5e-05	0.00454643	yes	NA
XLOC_003259	ENSMUSG00000040415	Dtx3	chr10:126627433-126648678	WT	TRIM28MT	OK	0	3.85806	Inf	NA	5e-05	0.00454643	yes	NA
XLOC_001992	ENSMUSG00000085451	Gm15137	chr10:23845874-23852286	WT	TRIM28MT	OK	0	2.14474	Inf	NA	5e-05	0.00454643	yes	NA
XLOC_002728	ENSMUSG00000019987	Arg1	chr10:24635013-24647276	WT	TRIM28MT	OK	0	1.79077	Inf	NA	5e-05	0.00454643	yes	NA
XLOC_002211	ENSMUSG00000009092	Derl3	chr10:75356142-75358686	WT	TRIM28MT	OK	0	3.04841	Inf	NA	5e-05	0.00454643	yes	NA
XLOC_002232	ENSMUSG00000009291	Pttg1ip	chr10:77044464-77061477	WT	TRIM28MT	OK	168.786	366.571	1.1189	1.13384	0.0004	0.0271573	yes	NA
XLOC_002973	ENSMUSG00000032788	Pdxk	chr10:77899488-77927720	WT	TRIM28MT	OK	67.7893	299.743	2.1446	2.0967	5e-05	0.00454643	yes	NA
XLOC_002282	ENSMUSG00000004665	Cnn2	chr10:79451328-79458807	WT	TRIM28MT	OK	154.115	41.8088	-1.88213	-2.25182	5e-05	0.00454643	yes	NA
XLOC_002315	ENSMUSG00000015312	Gadd45b	chr10:80392835-80394949	WT	TRIM28MT	OK	13.1657	45.3102	1.78305	1.18333	0.0003	0.0219799	yes	NA
XLOC_004470	ENSMUSG00000034936	Arl4d	chr11:101526854-101529146	WT	TRIM28MT	OK	4.59886	0	#NAME?	NA	0.0005	0.0328516	yes	NA
XLOC_005940	ENSMUSG00000020925	Ccdc43	chr11:102545999-102559096	WT	TRIM28MT	OK	66.213	135.6	1.03417	1.33641	5e-05	0.00454643	yes	NA
XLOC_005985	ENSMUSG00000020713	Gh	chr11:106161584-106163179	WT	TRIM28MT	OK	0	2.95649	Inf	NA	5e-05	0.00454643	yes	NA
XLOC_005989	ENSMUSG00000001029	Icam2	chr11:106238969-106249389	WT	TRIM28MT	OK	9.44082	0	#NAME?	NA	0.00035	0.0245821	yes	NA
XLOC_003475	ENSMUSG00000083580	Rpsa-ps3	chr11:22286294-22288199	WT	TRIM28MT	OK	0	2.11061	Inf	NA	5e-05	0.00454643	yes	NA
XLOC_004912	ENSMUSG00000085856	Gm12050	chr11:22338823-22339778	WT	TRIM28MT	OK	0	2.02003	Inf	NA	5e-05	0.00454643	yes	NA
XLOC_003505	ENSMUSG00000082038	Gm12071	chr11:26612904-26613373	WT	TRIM28MT	OK	2.33979	0	#NAME?	NA	5e-05	0.00454643	yes	NA
XLOC_004961	ENSMUSG00000084850	Gm12092	chr11:29512323-29545509	WT	TRIM28MT	OK	4.27575	0	#NAME?	NA	5e-05	0.00454643	yes	NA
XLOC_003638	ENSMUSG00000046974	BC053393	chr11:46385037-46402734	WT	TRIM28MT	OK	133.785	64.756	-1.04683	-1.44324	5e-05	0.00454643	yes	NA
XLOC_005063	ENSMUSG00000040413	Timd2	chr11:46482461-46520563	WT	TRIM28MT	OK	577.177	1257.49	1.12346	2.11185	5e-05	0.00454643	yes	NA
XLOC_003715	ENSMUSG00000020389	Cdkl3	chr11:51763383-52099681	WT	TRIM28MT	OK	3.10323	0.0364898	-6.41013	-0.0916548	5e-05	0.00454643	yes	NA
XLOC_004790	ENSMUSG00000020475	Pgam2	chr11:5701642-5703736	WT	TRIM28MT	OK	35.8722	98.0735	1.451	1.15795	5e-05	0.00454643	yes	NA
XLOC_005237	ENSMUSG00000000301	Pemt	chr11:59784115-59859991	WT	TRIM28MT	OK	104.505	312.598	1.58073	1.68272	5e-05	0.00454643	yes	NA
XLOC_005303	ENSMUSG00000070407	Hs3st3b1	chr11:63699293-63735792	WT	TRIM28MT	OK	6.34545	0.464612	-3.77162	-1.2969	0.0006	0.0389197	yes	NA
XLOC_003925	ENSMUSG00000048329	Mfsd6l	chr11:68369687-68371746	WT	TRIM28MT	OK	2.55925	0	#NAME?	NA	0.0001	0.00848667	yes	NA
XLOC_005543	ENSMUSG00000001123	Lgals9	chr11:78776475-78798448	WT	TRIM28MT	OK	105.29	247.051	1.23044	1.82148	5e-05	0.00454643	yes	NA
XLOC_003414	ENSMUSG00000020407	Upp1	chr11:9018105-9036173	WT	TRIM28MT	OK	380.063	145	-1.39019	-1.49135	5e-05	0.00454643	yes	NA
XLOC_007012	ENSMUSG00000092589		chr12:57710599-57711463	WT	TRIM28MT	OK	1.86753	0	#NAME?	NA	5e-05	0.00454643	yes	NA
XLOC_008131	ENSMUSG00000069056		chr13:113523860-113525267	WT	TRIM28MT	OK	0	1.70878	Inf	NA	5e-05	0.00454643	yes	NA
XLOC_008828	ENSMUSG00000021725	Parp8	chr13:117643630-117814323	WT	TRIM28MT	OK	4.08793	25.6149	2.64754	1.94385	5e-05	0.00454643	yes	NA
XLOC_008314	ENSMUSG00000069274	Hist1h4f	chr13:23643126-23643517	WT	TRIM28MT	OK	0	3.51743	Inf	NA	5e-05	0.00454643	yes	NA
XLOC_007687	ENSMUSG00000038891	Prl3b1	chr13:27334298-27341548	WT	TRIM28MT	OK	0	4.18448	Inf	NA	5e-05	0.00454643	yes	NA
XLOC_008528	ENSMUSG00000015937	H2afy	chr13:56174979-56237722	WT	TRIM28MT	OK	123.24	58.6989	-1.07007	-1.32135	5e-05	0.00454643	yes	NA
XLOC_007514	ENSMUSG00000000078	Klf6	chr13:5860734-5869639	WT	TRIM28MT	OK	29.6315	14.5485	-1.02626	-1.20794	0.0008	0.0484952	yes	NA
XLOC_008959	ENSMUSG00000084925	1810062O18Rik	chr14:21318585-21437576	WT	TRIM28MT	OK	2.35019	0	#NAME?	NA	5e-05	0.00454643	yes	NA
XLOC_009026	ENSMUSG00000091898	Tnnc1	chr14:31983020-32030132	WT	TRIM28MT	OK	0	2.17187	Inf	NA	0.0005	0.0328516	yes	NA
XLOC_009894	ENSMUSG00000021792	Fam213a	chr14:41807028-41827077	WT	TRIM28MT	OK	190.578	57.3222	-1.73321	-2.04952	5e-05	0.00454643	yes	NA
XLOC_010233	ENSMUSG00000034450	Gulo	chr14:66605623-66628047	WT	TRIM28MT	OK	78.4078	163.652	1.06156	1.54854	5e-05	0.00454643	yes	NA
XLOC_010261	ENSMUSG00000022090	Pdlim2	chr14:70564024-70577488	WT	TRIM28MT	OK	0	12.8106	Inf	NA	5e-05	0.00454643	yes	NA
XLOC_009554	ENSMUSG00000021998	Lcp1	chr14:75530907-75630649	WT	TRIM28MT	OK	89.7186	26.6519	-1.75117	-1.35105	5e-05	0.00454643	yes	NA
XLOC_010887	ENSMUSG00000075408	6030408B16Rik	chr15:101123642-101127046	WT	TRIM28MT	OK	0	2.3406	Inf	NA	5e-05	0.00454643	yes	NA
XLOC_010892	ENSMUSG00000023043	Krt18	chr15:101858646-101862457	WT	TRIM28MT	OK	2248.27	1121.52	-1.00336	-2.25388	5e-05	0.00454643	yes	NA
XLOC_010895	ENSMUSG00000023046	Igfbp6	chr15:101974792-101979942	WT	TRIM28MT	OK	5.26121	0	#NAME?	NA	5e-05	0.00454643	yes	NA
XLOC_010480	ENSMUSG00000022265	Ank	chr15:27396431-27524664	WT	TRIM28MT	OK	29.881	13.0995	-1.18972	-1.00043	0.00065	0.0411155	yes	NA
XLOC_011120	ENSMUSG00000005125	Ndrg1	chr15:66760882-66844601	WT	TRIM28MT	OK	74.0076	21.7256	-1.76828	-1.64976	0.0003	0.0219799	yes	NA
XLOC_010684	ENSMUSG00000068220	Lgals1	chr15:78757154-78760895	WT	TRIM28MT	OK	822.996	271.679	-1.59898	-2.19093	5e-05	0.00454643	yes	NA
XLOC_011281	ENSMUSG00000022453	Naga	chr15:82159961-82169256	WT	TRIM28MT	OK	75.2606	29.598	-1.3464	-1.40001	0.0003	0.0219799	yes	NA
XLOC_010865	ENSMUSG00000023025	Larp4	chr15:99800504-99846782	WT	TRIM28MT	OK	12.6895	25.8186	1.02477	1.33224	5e-05	0.00454643	yes	NA
XLOC_012062	ENSMUSG00000038055	Dexi	chr16:10530299-10543147	WT	TRIM28MT	OK	2.58646	0	#NAME?	NA	5e-05	0.00454643	yes	NA
XLOC_012153	ENSMUSG00000076940	Iglv2	chr16:19260493-19260937	WT	TRIM28MT	OK	4.29674	0	#NAME?	NA	5e-05	0.00454643	yes	NA
XLOC_012177	ENSMUSG00000068492	Gm25894	chr16:21062384-21063167	WT	TRIM28MT	OK	0	3.23813	Inf	NA	5e-05	0.00454643	yes	NA
XLOC_012178	ENSMUSG00000090356	Teddm3	chr16:21152763-21154014	WT	TRIM28MT	OK	0	1.94893	Inf	NA	5e-05	0.00454643	yes	NA
XLOC_011674	ENSMUSG00000022868	Ahsg	chr16:22892114-22899511	WT	TRIM28MT	OK	0	3.82638	Inf	NA	5e-05	0.00454643	yes	NA
XLOC_012290	ENSMUSG00000022899	Slc15a2	chr16:36750263-36785048	WT	TRIM28MT	OK	525.602	174.686	-1.5892	-2.10442	5e-05	0.00454643	yes	NA
XLOC_011804	ENSMUSG00000022708,ENSMUSG00000036279,ENSMUSG00000076372	Zbtb20	chr16:42875993-43642715	WT	TRIM28MT	OK	0.336089	4.14031	3.62282	0.294185	0.0003	0.0219799	yes	NA
XLOC_011521	ENSMUSG00000022518	4930562C15Rik	chr16:4835415-4867691	WT	TRIM28MT	OK	0	6.58642	Inf	NA	0.00015	0.0122208	yes	NA
XLOC_012034	ENSMUSG00000039568	Ubald1	chr16:4874777-4880315	WT	TRIM28MT	OK	70.6968	25.8196	-1.45318	-1.2532	0.00065	0.0411155	yes	NA
XLOC_011891	ENSMUSG00000091243	Vgll3	chr16:65815877-65863302	WT	TRIM28MT	OK	9.57811	2.40116	-1.99601	-1.18945	0.0001	0.00848667	yes	NA
XLOC_013371	ENSMUSG00000085705	Gm16046	chr17:13675418-14043157	WT	TRIM28MT	OK	4.53034	0	#NAME?	NA	0.00025	0.0192879	yes	NA
XLOC_013595	ENSMUSG00000024295	Cyp4f41-ps	chr17:33087905-33102645	WT	TRIM28MT	OK	0	7.54998	Inf	NA	0.0002	0.0159125	yes	NA
XLOC_013093	ENSMUSG00000023967	Mrps18a	chr17:46247934-46281165	WT	TRIM28MT	OK	413.591	157.878	-1.3894	-1.8871	5e-05	0.00454643	yes	NA
XLOC_013856	ENSMUSG00000062472	Gm4945	chr17:47179532-47179988	WT	TRIM28MT	OK	3.53469	0	#NAME?	NA	5e-05	0.00454643	yes	NA
XLOC_015585	ENSMUSG00000050957	Insl6	chr19:29395836-29399846	WT	TRIM28MT	OK	0	2.02531	Inf	NA	5e-05	0.00454643	yes	NA
XLOC_015630	ENSMUSG00000047632	Fgfbp3	chr19:36992039-36994105	WT	TRIM28MT	OK	1.77507	0	#NAME?	NA	5e-05	0.00454643	yes	NA
XLOC_015781	ENSMUSG00000059326	Csf2ra	chr19:61300304-61304321	WT	TRIM28MT	OK	0	3.36217	Inf	NA	5e-05	0.00454643	yes	NA
XLOC_014956	ENSMUSG00000064721,ENSMUSG00000065087,ENSMUSG00000065280,ENSMUSG00000065281,ENSMUSG00000065305,ENSMUSG00000065378,ENSMUSG00000065392,ENSMUSG00000065782,ENSMUSG00000090867	Gm25855	chr19:8797985-8800932	WT	TRIM28MT	OK	37.6923	11.9839	-1.65317	-1.35508	5e-05	0.00454643	yes	NA
XLOC_016897	ENSMUSG00000046814	Gchfr	chr2:118993508-118998126	WT	TRIM28MT	OK	4.45293	0	#NAME?	NA	5e-05	0.00454643	yes	NA
XLOC_016905	ENSMUSG00000027313	Chac1	chr2:119176964-119180117	WT	TRIM28MT	OK	0	9.84628	Inf	NA	5e-05	0.00454643	yes	NA
XLOC_018659	ENSMUSG00000081219	Bambi-ps1	chr2:122292670-122293262	WT	TRIM28MT	OK	2.63391	0	#NAME?	NA	5e-05	0.00454643	yes	NA
XLOC_017114	ENSMUSG00000015932	Dstn	chr2:143741055-143769060	WT	TRIM28MT	OK	273.291	111.862	-1.28871	-2.19712	5e-05	0.00454643	yes	NA
XLOC_017552	ENSMUSG00000070461	9230112E08Rik	chr2:180718936-180720296	WT	TRIM28MT	OK	3.94391	0	#NAME?	NA	0.00015	0.0122208	yes	NA
XLOC_017754	ENSMUSG00000026939	Tmem141	chr2:25438537-25487281	WT	TRIM28MT	OK	0	3.28665	Inf	NA	5e-05	0.00454643	yes	NA
XLOC_017792	ENSMUSG00000009614	Sardh	chr2:27043912-27103857	WT	TRIM28MT	OK	0	5.31284	Inf	NA	0.0007	0.043735	yes	NA
XLOC_019306	ENSMUSG00000027562	Car2	chr3:14886425-14900769	WT	TRIM28MT	OK	3.45133	0	#NAME?	NA	0.0007	0.043735	yes	NA
XLOC_020854	ENSMUSG00000028179	Cth	chr3:157557211-157588041	WT	TRIM28MT	OK	22.6156	89.7328	1.98831	1.9248	5e-05	0.00454643	yes	NA
XLOC_019392	ENSMUSG00000037225,ENSMUSG00000051444	Fgf2	chr3:37206670-37478018	WT	TRIM28MT	OK	3.8845	0.106879	-5.18367	-0.333977	5e-05	0.00454643	yes	NA
XLOC_019511	ENSMUSG00000027783		chr3:69026340-69027538	WT	TRIM28MT	OK	13.4603	0.493795	-4.76865	-0.847626	5e-05	0.00454643	yes	NA
XLOC_019286	ENSMUSG00000027500	Stmn2	chr3:8509526-8561604	WT	TRIM28MT	OK	0	1.44698	Inf	NA	5e-05	0.00454643	yes	NA
XLOC_019655	ENSMUSG00000050635	Sprr2f	chr3:92169108-92170364	WT	TRIM28MT	OK	2.77304	0	#NAME?	NA	5e-05	0.00454643	yes	NA
XLOC_022321	ENSMUSG00000084215	Gm11814	chr4:10365961-10366890	WT	TRIM28MT	OK	3.08996	0	#NAME?	NA	5e-05	0.00454643	yes	NA
XLOC_022995	ENSMUSG00000059816	Fam159a	chr4:108040381-108055954	WT	TRIM28MT	OK	0	4.52419	Inf	NA	5e-05	0.00454643	yes	NA
XLOC_021748	ENSMUSG00000091297	Gm8439	chr4:120261349-120282278	WT	TRIM28MT	OK	0	2.50691	Inf	NA	5e-05	0.00454643	yes	NA
XLOC_023234	ENSMUSG00000042357	Gjb5	chr4:127032052-127035425	WT	TRIM28MT	OK	116.625	38.1936	-1.61048	-1.67953	5e-05	0.00454643	yes	NA
XLOC_023331	ENSMUSG00000000682	Cd52	chr4:133621826-133650997	WT	TRIM28MT	OK	0	3.38086	Inf	NA	0.00025	0.0192879	yes	NA
XLOC_023380	ENSMUSG00000036887	C1qa	chr4:136451831-136454718	WT	TRIM28MT	OK	0	2.21337	Inf	NA	5e-05	0.00454643	yes	NA
XLOC_022088	ENSMUSG00000073723	Gm13102	chr4:143696376-143700004	WT	TRIM28MT	OK	12.3298	26.3054	1.09321	1.04856	0.0003	0.0219799	yes	NA
XLOC_021050	ENSMUSG00000028298	Cga	chr4:34841027-34858730	WT	TRIM28MT	OK	0	3.15597	Inf	NA	0.00075	0.0457365	yes	NA
XLOC_021070	ENSMUSG00000082302	Gm12385	chr4:39714650-39715445	WT	TRIM28MT	OK	0	1.81609	Inf	NA	5e-05	0.00454643	yes	NA
XLOC_022742	ENSMUSG00000081941	Gm11218	chr4:64517959-64519173	WT	TRIM28MT	OK	1.77343	0	#NAME?	NA	5e-05	0.00454643	yes	NA
XLOC_025304	ENSMUSG00000029394	Cdk2ap1	chr5:124795425-124804680	WT	TRIM28MT	OK	33.7518	100.831	1.57891	1.285	0.00035	0.0245821	yes	NA
XLOC_024474	ENSMUSG00000051502	Ufsp1	chr5:137735896-137736892	WT	TRIM28MT	OK	0	5.53534	Inf	NA	5e-05	0.00454643	yes	NA
XLOC_023806	ENSMUSG00000053856	Dnajc5g	chr5:31410691-31414897	WT	TRIM28MT	OK	0	2.19372	Inf	NA	5e-05	0.00454643	yes	NA
XLOC_024832	ENSMUSG00000005103	Wdr1	chr5:38918052-38952905	WT	TRIM28MT	OK	123.823	60.692	-1.0287	-1.58422	5e-05	0.00454643	yes	NA
XLOC_026625	ENSMUSG00000001642	Akr1b3	chr6:34240264-34274249	WT	TRIM28MT	OK	114.015	34.4777	-1.72549	-1.75984	5e-05	0.00454643	yes	NA
XLOC_026824	ENSMUSG00000051397	Tacstd2	chr6:67484052-67485816	WT	TRIM28MT	OK	90.4534	25.0829	-1.85047	-1.63429	5e-05	0.00454643	yes	NA
XLOC_026001	ENSMUSG00000056737	Capg	chr6:72494384-72512977	WT	TRIM28MT	OK	210.511	78.2152	-1.42837	-1.52639	0.00015	0.0122208	yes	NA
XLOC_026946	ENSMUSG00000005667	Mthfd2	chr6:83255684-83267600	WT	TRIM28MT	OK	21.2014	60.3178	1.50842	1.50897	5e-05	0.00454643	yes	NA
XLOC_028381	ENSMUSG00000073949	Olfr606	chr7:110599852-110600812	WT	TRIM28MT	OK	2.75442	0	#NAME?	NA	5e-05	0.00454643	yes	NA
XLOC_028454	ENSMUSG00000036528	Ppfibp2	chr7:114738564-114901510	WT	TRIM28MT	OK	16.7523	53.1607	1.666	1.85023	5e-05	0.00454643	yes	NA
XLOC_030374	ENSMUSG00000010760	Phlda2	chr7:150687449-150688446	WT	TRIM28MT	OK	0	10.3398	Inf	NA	5e-05	0.00454643	yes	NA
XLOC_027755	ENSMUSG00000058741	Prr19	chr7:26086377-26089152	WT	TRIM28MT	OK	0	2.7467	Inf	NA	5e-05	0.00454643	yes	NA
XLOC_027814	ENSMUSG00000084174	Sycn	chr7:29325903-29327229	WT	TRIM28MT	OK	134.889	335.953	1.31649	1.31	0.0001	0.00848667	yes	NA
XLOC_029291	ENSMUSG00000002068	Ccne1	chr7:38883002-38892553	WT	TRIM28MT	OK	7.96421	27.3505	1.77996	1.18377	0.00055	0.0359051	yes	NA
XLOC_029367	ENSMUSG00000030792	Dkkl1	chr7:52462894-52467253	WT	TRIM28MT	OK	179.955	78.5398	-1.19614	-1.26083	0.0003	0.0219799	yes	NA
XLOC_029368	ENSMUSG00000030798	Cd37	chr7:52471122-52494485	WT	TRIM28MT	OK	2.6046	0	#NAME?	NA	5e-05	0.00454643	yes	NA
XLOC_029407	ENSMUSG00000074115	Saa1	chr7:53995870-53998350	WT	TRIM28MT	OK	3.01098	0	#NAME?	NA	5e-05	0.00454643	yes	NA
XLOC_031805	ENSMUSG00000031919	Tmed6	chr8:109585383-109589544	WT	TRIM28MT	OK	0	4.24884	Inf	NA	5e-05	0.00454643	yes	NA
XLOC_030699	ENSMUSG00000031521	Aga	chr8:54597079-54608776	WT	TRIM28MT	OK	1.84969	0	#NAME?	NA	5e-05	0.00454643	yes	NA
XLOC_030935	ENSMUSG00000062704	9430002A10Rik	chr8:90698458-90698927	WT	TRIM28MT	OK	0	2.63694	Inf	NA	5e-05	0.00454643	yes	NA
XLOC_030969	ENSMUSG00000031776	Arl2bp	chr8:97190549-97198327	WT	TRIM28MT	OK	1.98842	0	#NAME?	NA	5e-05	0.00454643	yes	NA
XLOC_032778	ENSMUSG00000049699	Ucn2	chr9:108888207-108889209	WT	TRIM28MT	OK	0	1.67535	Inf	NA	5e-05	0.00454643	yes	NA
XLOC_033628	ENSMUSG00000032494	Tdgf1	chr9:110842113-110848662	WT	TRIM28MT	OK	152.57	57.2014	-1.41535	-1.81956	5e-05	0.00454643	yes	NA
XLOC_032822	ENSMUSG00000045594,ENSMUSG00000079260	Glb1	chr9:114310193-114383495	WT	TRIM28MT	OK	96.5935	41.9751	-1.20239	-1.52298	5e-05	0.00454643	yes	NA
XLOC_033648	ENSMUSG00000050627	Gpd1l	chr9:114808458-114843105	WT	TRIM28MT	OK	130.536	263.535	1.01355	1.23194	0.0001	0.00848667	yes	NA
XLOC_032842	ENSMUSG00000032446	Eomes	chr9:118387329-118395250	WT	TRIM28MT	OK	56.2695	16.9239	-1.73329	-1.7743	5e-05	0.00454643	yes	NA
XLOC_032082	ENSMUSG00000074501	Gm5612	chr9:18231986-18232364	WT	TRIM28MT	OK	441.862	1137.11	1.36371	1.71609	5e-05	0.00454643	yes	NA
XLOC_032354	ENSMUSG00000039217	Il18	chr9:50383377-50389942	WT	TRIM28MT	OK	1.38345	0	#NAME?	NA	5e-05	0.00454643	yes	NA
XLOC_032441	ENSMUSG00000039585	Myo9a	chr9:59598702-59776673	WT	TRIM28MT	OK	0.76308	3.57511	2.22808	0.6251	0.00015	0.0122208	yes	NA
XLOC_032532	ENSMUSG00000032221	Mns1	chr9:72286335-72306381	WT	TRIM28MT	OK	1.91329	0	#NAME?	NA	5e-05	0.00454643	yes	NA
XLOC_032601	ENSMUSG00000032417	Rwdd2a	chr9:86465659-86468503	WT	TRIM28MT	OK	3.41118	0	#NAME?	NA	0.00015	0.0122208	yes	NA
XLOC_033470	ENSMUSG00000079162	Trim43b	chr9:88494493-89023388	WT	TRIM28MT	OK	8.89038	64.6573	2.8625	2.05232	0.00065	0.0411155	yes	NA
XLOC_035837	ENSMUSG00000031245	Hmgn5	chrX:106199872-106208743	WT	TRIM28MT	OK	60.957	29.9434	-1.02556	-1.2799	0.0003	0.0219799	yes	NA
XLOC_036015	ENSMUSG00000083180	Gm15007	chrX:135735880-135736590	WT	TRIM28MT	OK	2.48198	0	#NAME?	NA	5e-05	0.00454643	yes	NA
XLOC_036159	ENSMUSG00000072100	Cldn34b1	chrX:151321347-151324810	WT	TRIM28MT	OK	2.34525	0	#NAME?	NA	5e-05	0.00454643	yes	NA
XLOC_035362	ENSMUSG00000036109	Mbnl3	chrX:48470445-48559709	WT	TRIM28MT	OK	57.3087	24.1999	-1.24375	-1.23869	0.0004	0.0271573	yes	NA
XLOC_035645	ENSMUSG00000080069	Gm41	chrX:83590161-83591184	WT	TRIM28MT	OK	0	1.52934	Inf	NA	5e-05	0.00454643	yes	NA
XLOC_034417	ENSMUSG00000043929	Klhl15	chrX:91479937-91523063	WT	TRIM28MT	OK	10.8534	1.75206	-2.63102	-1.10194	0.00035	0.0245821	yes	NA
XLOC_036279	ENSMUSG00000091987	Gm10352	chrY:2390389-2398856	WT	TRIM28MT	OK	0.379283	12.3163	5.02115	0.863101	5e-05	0.00454643	yes	NA

## Sheet: Supplemental Table 2
GO Annotation
Input ID	Gene ID	Type	Tax ID	Homologene Gene ID	Homologene Gene Tax ID	Gene Symbol	Description	Biological Process (GO)	Kinase Class (UniProt)	Protein Function (Protein Atlas)	Subcellular Location (Protein Atlas)	Drug (DrugBank)	Canonical Pathways	Hallmark Gene Sets	GO:0006575 cellular modified amino acid m	GO:1901881 positive regulation of protein	GO:0045597 positive regulation of cell di	GO:0034105 positive regulation of tissue	GO:0006730 one-carbon metabolic process	GO:0061061 muscle structure development	ko00260 Glycine, serine and threonine	GO:0051093 negative regulation of develop	GO:0040008 regulation of growth	GO:1901136 carbohydrate derivative catabo	GO:0032760 positive regulation of tumor n	GO:1904894 positive regulation of STAT ca	GO:0098609 cell-cell adhesion	GO:0044344 cellular response to fibroblas	R-MMU-168249 Innate Immune System	GO:1903827 regulation of cellular protein
ENSMUSG00000084925						None	None	None	None	None	None	None	None	None	nan	nan	nan	nan	nan	nan	nan	nan	nan	nan	nan	nan	nan	nan	nan	nan
ENSMUSG00000022518	78809	ensembl_gene_id	M. musculus	78809	M. musculus	4930562C15Rik	RIKEN cDNA 4930562C15 gene	GO:0008150 biological_process							0.0	0.0	0.0	0.0	0.0	0.0	0.0	0.0	0.0	0.0	0.0	0.0	0.0	0.0	0.0	0.0
ENSMUSG00000075408						None	None	None	None	None	None	None	None	None	nan	nan	nan	nan	nan	nan	nan	nan	nan	nan	nan	nan	nan	nan	nan	nan
ENSMUSG00000070461						None	None	None	None	None	None	None	None	None	nan	nan	nan	nan	nan	nan	nan	nan	nan	nan	nan	nan	nan	nan	nan	nan
ENSMUSG00000062704						None	None	None	None	None	None	None	None	None	nan	nan	nan	nan	nan	nan	nan	nan	nan	nan	nan	nan	nan	nan	nan	nan
ENSMUSG00000031521	11593	ensembl_gene_id	M. musculus	11593	M. musculus	Aga	aspartylglucosaminidase	GO:0006517 protein deglycosylation;GO:0051604 protein maturation;GO:0006508 proteolysis							0.0	0.0	0.0	0.0	0.0	0.0	0.0	0.0	0.0	0.0	0.0	0.0	0.0	0.0	1.0	0.0
ENSMUSG00000022868	11625	ensembl_gene_id	M. musculus	11625	M. musculus	Ahsg	alpha-2-HS-glycoprotein	GO:0046627 negative regulation of insulin receptor signaling pathway;GO:0045780 positive regulation of bone resorption;GO:1900077 negative regulation of cellular response to insulin stimulus							0.0	0.0	0.0	1.0	0.0	0.0	0.0	1.0	1.0	0.0	0.0	0.0	0.0	0.0	1.0	0.0
ENSMUSG00000001642	11677	ensembl_gene_id	M. musculus	11677	M. musculus	Akr1b3	aldo-keto reductase family 1, member B3 (aldose reductase)	GO:0006061 sorbitol biosynthetic process;GO:0019406 hexitol biosynthetic process;GO:0006060 sorbitol metabolic process							0.0	0.0	0.0	0.0	1.0	0.0	0.0	0.0	0.0	1.0	0.0	1.0	0.0	0.0	0.0	0.0
ENSMUSG00000026246	11650	ensembl_gene_id	M. musculus	11650	M. musculus	Alppl2	alkaline phosphatase, placental-like 2	GO:0008152 metabolic process;GO:0008150 biological_process							0.0	0.0	0.0	0.0	1.0	0.0	0.0	0.0	0.0	0.0	0.0	0.0	0.0	0.0	0.0	0.0
ENSMUSG00000022265	11732	ensembl_gene_id	M. musculus	11732	M. musculus	Ank	progressive ankylosis	GO:0035435 phosphate ion transmembrane transport;GO:0006817 phosphate ion transport;GO:0030500 regulation of bone mineralization							0.0	0.0	0.0	0.0	0.0	0.0	0.0	0.0	0.0	0.0	0.0	0.0	0.0	0.0	0.0	0.0
ENSMUSG00000019987	11846	ensembl_gene_id	M. musculus	11846	M. musculus	Arg1	arginase, liver	GO:0019547 arginine catabolic process to ornithine;GO:0010963 regulation of L-arginine import;GO:0043091 L-arginine import							0.0	0.0	0.0	0.0	0.0	0.0	1.0	0.0	0.0	0.0	0.0	0.0	0.0	0.0	1.0	0.0
ENSMUSG00000031776	107566	ensembl_gene_id	M. musculus	107566	M. musculus	Arl2bp	ADP-ribosylation factor-like 2 binding protein	GO:0042517 positive regulation of tyrosine phosphorylation of Stat3 protein;GO:0051457 maintenance of protein location in nucleus;GO:0042516 regulation of tyrosine phosphorylation of Stat3 protein							0.0	0.0	0.0	0.0	0.0	0.0	0.0	0.0	0.0	0.0	0.0	1.0	1.0	0.0	0.0	0.0
ENSMUSG00000034936	80981	ensembl_gene_id	M. musculus	80981	M. musculus	Arl4d	ADP-ribosylation factor-like 4D	GO:0007264 small GTPase mediated signal transduction;GO:0035556 intracellular signal transduction;GO:0007165 signal transduction							0.0	0.0	0.0	0.0	0.0	0.0	0.0	0.0	0.0	0.0	0.0	0.0	0.0	0.0	0.0	0.0
ENSMUSG00000033124	245860	ensembl_gene_id	M. musculus	245860	M. musculus	Atg9a	autophagy related 9A	GO:0032688 negative regulation of interferon-beta production;GO:0034497 protein localization to pre-autophagosomal structure;GO:0044805 late nucleophagy							0.0	1.0	0.0	0.0	0.0	0.0	0.0	0.0	0.0	0.0	0.0	0.0	0.0	0.0	0.0	0.0
ENSMUSG00000081219						None	None	None	None	None	None	None	None	None	nan	nan	nan	nan	nan	nan	nan	nan	nan	nan	nan	nan	nan	nan	nan	nan
ENSMUSG00000046974	407814	ensembl_gene_id	M. musculus	407814	M. musculus	BC053393	cDNA sequence BC053393	GO:0008150 biological_process							0.0	0.0	0.0	0.0	0.0	0.0	0.0	0.0	0.0	0.0	0.0	0.0	0.0	0.0	0.0	0.0
ENSMUSG00000036887	12259	ensembl_gene_id	M. musculus	12259	M. musculus	C1qa	complement component 1, q subcomponent, alpha polypeptide	GO:0006958 complement activation, classical pathway;GO:0002455 humoral immune response mediated by circulating immunoglobulin;GO:0006956 complement activation							0.0	0.0	0.0	0.0	0.0	0.0	0.0	0.0	0.0	0.0	0.0	0.0	0.0	0.0	1.0	0.0
ENSMUSG00000056737	12332	ensembl_gene_id	M. musculus	12332	M. musculus	Capg	capping protein (actin filament), gelsolin-like	GO:0051016 barbed-end actin filament capping;GO:0051693 actin filament capping;GO:0030835 negative regulation of actin filament depolymerization							0.0	1.0	0.0	0.0	0.0	0.0	0.0	0.0	0.0	0.0	0.0	0.0	1.0	0.0	0.0	0.0
ENSMUSG00000027562	12349	ensembl_gene_id	M. musculus	12349	M. musculus	Car2	carbonic anhydrase 2	GO:2001150 positive regulation of dipeptide transmembrane transport;GO:0032849 positive regulation of cellular pH reduction;GO:2000880 positive regulation of dipeptide transport							0.0	0.0	1.0	1.0	1.0	0.0	0.0	0.0	0.0	0.0	0.0	0.0	0.0	0.0	0.0	0.0
ENSMUSG00000020925	52715	ensembl_gene_id	M. musculus	52715	M. musculus	Ccdc43	coiled-coil domain containing 43	GO:0008150 biological_process							0.0	0.0	0.0	0.0	0.0	0.0	0.0	0.0	0.0	0.0	0.0	0.0	0.0	0.0	0.0	0.0
ENSMUSG00000002068	12447	ensembl_gene_id	M. musculus	12447	M. musculus	Ccne1	cyclin E1	GO:0007129 synapsis;GO:0045143 homologous chromosome segregation;GO:0006270 DNA replication initiation							0.0	0.0	1.0	0.0	0.0	0.0	0.0	0.0	0.0	0.0	0.0	0.0	0.0	0.0	0.0	1.0
ENSMUSG00000030798	12493	ensembl_gene_id	M. musculus	12493	M. musculus	Cd37	CD37 antigen	GO:0030886 negative regulation of myeloid dendritic cell activation;GO:0030885 regulation of myeloid dendritic cell activation;GO:0002639 positive regulation of immunoglobulin production							0.0	0.0	0.0	0.0	0.0	0.0	0.0	0.0	0.0	0.0	0.0	0.0	0.0	0.0	0.0	0.0
ENSMUSG00000000682	23833	ensembl_gene_id	M. musculus	23833	M. musculus	Cd52	CD52 antigen								0.0	0.0	0.0	0.0	0.0	0.0	0.0	0.0	0.0	0.0	0.0	0.0	0.0	0.0	0.0	0.0
ENSMUSG00000029394	13445	ensembl_gene_id	M. musculus	13445	M. musculus	Cdk2ap1	CDK2 (cyclin-dependent kinase 2)-associated protein 1	GO:0060325 face morphogenesis;GO:0060323 head morphogenesis;GO:0060324 face development							0.0	0.0	0.0	0.0	0.0	0.0	0.0	0.0	0.0	0.0	0.0	0.0	0.0	0.0	0.0	0.0
ENSMUSG00000020389	213084	ensembl_gene_id	M. musculus	213084	M. musculus	Cdkl3	cyclin-dependent kinase-like 3	GO:0030517 negative regulation of axon extension;GO:0050775 positive regulation of dendrite morphogenesis;GO:0097484 dendrite extension							0.0	0.0	1.0	0.0	0.0	0.0	0.0	1.0	1.0	0.0	0.0	0.0	0.0	0.0	0.0	0.0
ENSMUSG00000028298	12640	ensembl_gene_id	M. musculus	12640	M. musculus	Cga	glycoprotein hormones, alpha subunit	GO:0046884 follicle-stimulating hormone secretion;GO:0032275 luteinizing hormone secretion;GO:0032274 gonadotropin secretion							1.0	0.0	0.0	0.0	0.0	0.0	0.0	1.0	1.0	0.0	0.0	0.0	0.0	0.0	0.0	0.0
ENSMUSG00000027313	69065	ensembl_gene_id	M. musculus	69065	M. musculus	Chac1	ChaC, cation transport regulator 1	GO:0006751 glutathione catabolic process;GO:0010955 negative regulation of protein processing;GO:0042219 cellular modified amino acid catabolic process							1.0	0.0	0.0	0.0	0.0	0.0	0.0	0.0	0.0	0.0	0.0	0.0	0.0	0.0	0.0	0.0
ENSMUSG00000072100	100040937	ensembl_gene_id	M. musculus	100040937	M. musculus	Cldn34b1	claudin 34B1	GO:0008150 biological_process							0.0	0.0	0.0	0.0	0.0	0.0	0.0	0.0	0.0	0.0	0.0	0.0	0.0	0.0	0.0	0.0
ENSMUSG00000004665	12798	ensembl_gene_id	M. musculus	12798	M. musculus	Cnn2	calponin 2	GO:0050765 negative regulation of phagocytosis;GO:0045806 negative regulation of endocytosis;GO:0050764 regulation of phagocytosis							0.0	1.0	0.0	0.0	0.0	0.0	0.0	0.0	0.0	0.0	0.0	0.0	1.0	0.0	1.0	0.0
ENSMUSG00000059326	12982	ensembl_gene_id	M. musculus	12982	M. musculus	Csf2ra	colony stimulating factor 2 receptor, alpha, low-affinity (granulocyte-macrophage)	GO:0097011 cellular response to granulocyte macrophage colony-stimulating factor stimulus;GO:0097012 response to granulocyte macrophage colony-stimulating factor;GO:0071345 cellular response to cytokine stimulus							0.0	0.0	0.0	0.0	0.0	0.0	0.0	0.0	0.0	0.0	0.0	0.0	0.0	0.0	1.0	0.0
ENSMUSG00000028179	107869	ensembl_gene_id	M. musculus	107869	M. musculus	Cth	cystathionase (cystathionine gamma-lyase)	GO:1904831 positive regulation of aortic smooth muscle cell differentiation;GO:1904829 regulation of aortic smooth muscle cell differentiation;GO:0071266 'de novo' L-methionine biosynthetic process							1.0	0.0	1.0	0.0	0.0	1.0	1.0	0.0	1.0	0.0	0.0	0.0	0.0	0.0	0.0	0.0
ENSMUSG00000024295						None	None	None	None	None	None	None	None	None	nan	nan	nan	nan	nan	nan	nan	nan	nan	nan	nan	nan	nan	nan	nan	nan
ENSMUSG00000009092	70377	ensembl_gene_id	M. musculus	70377	M. musculus	Derl3	Der1-like domain family, member 3	GO:1904153 negative regulation of retrograde protein transport, ER to cytosol;GO:0070862 negative regulation of protein exit from endoplasmic reticulum;GO:1904152 regulation of retrograde protein transport, ER to cytosol							0.0	0.0	0.0	0.0	0.0	0.0	0.0	0.0	0.0	1.0	0.0	0.0	0.0	0.0	0.0	1.0
ENSMUSG00000038055	58239	ensembl_gene_id	M. musculus	58239	M. musculus	Dexi	dexamethasone-induced transcript	GO:0008150 biological_process							0.0	0.0	0.0	0.0	0.0	0.0	0.0	0.0	0.0	0.0	0.0	0.0	0.0	0.0	0.0	0.0
ENSMUSG00000030792	50722	ensembl_gene_id	M. musculus	50722	M. musculus	Dkkl1	dickkopf-like 1	GO:0002230 positive regulation of defense response to virus by host;GO:0050691 regulation of defense response to virus by host;GO:0098779 mitophagy in response to mitochondrial depolarization							0.0	1.0	1.0	0.0	0.0	0.0	0.0	0.0	0.0	0.0	0.0	0.0	0.0	0.0	0.0	0.0
ENSMUSG00000053856	231098	ensembl_gene_id	M. musculus	231098	M. musculus	Dnajc5g	DnaJ heat shock protein family (Hsp40) member C5 gamma	GO:0008150 biological_process							0.0	0.0	0.0	0.0	0.0	0.0	0.0	0.0	0.0	0.0	0.0	0.0	0.0	0.0	0.0	0.0
ENSMUSG00000015932	56431	ensembl_gene_id	M. musculus	56431	M. musculus	Dstn	destrin	GO:0030043 actin filament fragmentation;GO:0030836 positive regulation of actin filament depolymerization;GO:1901881 positive regulation of protein depolymerization							0.0	1.0	0.0	0.0	0.0	0.0	0.0	0.0	0.0	0.0	0.0	0.0	0.0	0.0	0.0	0.0
ENSMUSG00000040415	80904	ensembl_gene_id	M. musculus	80904	M. musculus	Dtx3	deltex 3, E3 ubiquitin ligase	GO:0007219 Notch signaling pathway;GO:0007166 cell surface receptor signaling pathway;GO:0007165 signal transduction							0.0	0.0	0.0	0.0	0.0	0.0	0.0	0.0	0.0	0.0	0.0	0.0	0.0	0.0	0.0	0.0
ENSMUSG00000032446	13813	ensembl_gene_id	M. musculus	13813	M. musculus	Eomes	eomesodermin	GO:0002302 CD8-positive, alpha-beta T cell differentiation involved in immune response;GO:0043374 CD8-positive, alpha-beta T cell differentiation;GO:0002293 alpha-beta T cell differentiation involved in immune response							0.0	0.0	1.0	0.0	0.0	1.0	0.0	0.0	0.0	0.0	0.0	0.0	1.0	0.0	0.0	0.0
ENSMUSG00000059816	545667	ensembl_gene_id	M. musculus	545667	M. musculus	Fam159a	family with sequence similarity 159, member A	GO:0008150 biological_process							0.0	0.0	0.0	0.0	0.0	0.0	0.0	0.0	0.0	0.0	0.0	0.0	0.0	0.0	0.0	0.0
ENSMUSG00000021792	70564	ensembl_gene_id	M. musculus	70564	M. musculus	Fam213a	family with sequence similarity 213, member A	GO:0045670 regulation of osteoclast differentiation;GO:0030316 osteoclast differentiation;GO:0002761 regulation of myeloid leukocyte differentiation							0.0	0.0	0.0	0.0	0.0	0.0	0.0	0.0	0.0	0.0	0.0	0.0	0.0	0.0	0.0	0.0
ENSMUSG00000037225	14173	ensembl_gene_id	M. musculus	14173	M. musculus	Fgf2	fibroblast growth factor 2	GO:2000546 positive regulation of endothelial cell chemotaxis to fibroblast growth factor;GO:0014843 growth factor dependent regulation of skeletal muscle satellite cell proliferation;GO:0021940 positive regulation of cerebellar granule cell precursor proliferation							0.0	0.0	1.0	0.0	0.0	1.0	0.0	0.0	1.0	1.0	0.0	1.0	1.0	1.0	1.0	0.0
ENSMUSG00000051444	241950	ensembl_gene_id	M. musculus	241950	M. musculus	Bbs12	Bardet-Biedl syndrome 12 (human)	GO:0042073 intraciliary transport;GO:0051131 chaperone-mediated protein complex assembly;GO:0045494 photoreceptor cell maintenance							0.0	0.0	0.0	0.0	0.0	0.0	0.0	1.0	0.0	0.0	0.0	0.0	0.0	0.0	0.0	0.0
ENSMUSG00000047632	72514	ensembl_gene_id	M. musculus	72514	M. musculus	Fgfbp3	fibroblast growth factor binding protein 3	GO:0045743 positive regulation of fibroblast growth factor receptor signaling pathway;GO:0043117 positive regulation of vascular permeability;GO:0040036 regulation of fibroblast growth factor receptor signaling pathway							0.0	0.0	0.0	0.0	0.0	0.0	0.0	0.0	0.0	0.0	0.0	0.0	0.0	1.0	0.0	0.0
ENSMUSG00000015312	17873	ensembl_gene_id	M. musculus	17873	M. musculus	Gadd45b	growth arrest and DNA-damage-inducible 45 beta	GO:1900745 positive regulation of p38MAPK cascade;GO:0000185 activation of MAPKKK activity;GO:1900744 regulation of p38MAPK cascade							0.0	0.0	0.0	0.0	0.0	0.0	0.0	0.0	0.0	0.0	0.0	0.0	0.0	0.0	0.0	0.0
ENSMUSG00000046814	320415	ensembl_gene_id	M. musculus	320415	M. musculus	Gchfr	GTP cyclohydrolase I feedback regulator	GO:0043105 negative regulation of GTP cyclohydrolase I activity;GO:0043095 regulation of GTP cyclohydrolase I activity;GO:0051291 protein heterooligomerization							0.0	0.0	0.0	0.0	0.0	0.0	0.0	0.0	0.0	0.0	0.0	0.0	0.0	0.0	0.0	0.0
ENSMUSG00000020713	14599	ensembl_gene_id	M. musculus	14599	M. musculus	Gh	growth hormone	GO:0090031 positive regulation of steroid hormone biosynthetic process;GO:0046886 positive regulation of hormone biosynthetic process;GO:0090030 regulation of steroid hormone biosynthetic process							0.0	0.0	1.0	0.0	0.0	0.0	0.0	0.0	1.0	0.0	0.0	0.0	0.0	0.0	0.0	0.0
ENSMUSG00000042357	14622	ensembl_gene_id	M. musculus	14622	M. musculus	Gjb5	gap junction protein, beta 5	GO:0060708 spongiotrophoblast differentiation;GO:0060707 trophoblast giant cell differentiation;GO:0060713 labyrinthine layer morphogenesis							0.0	0.0	0.0	0.0	0.0	0.0	0.0	0.0	0.0	0.0	0.0	0.0	0.0	0.0	0.0	0.0
ENSMUSG00000045594	12091	ensembl_gene_id	M. musculus	12091	M. musculus	Glb1	galactosidase, beta 1	GO:0019388 galactose catabolic process;GO:0019320 hexose catabolic process;GO:0006012 galactose metabolic process							0.0	0.0	0.0	0.0	0.0	0.0	0.0	0.0	0.0	0.0	0.0	0.0	0.0	0.0	1.0	0.0
ENSMUSG00000079260	100504715	ensembl_gene_id	M. musculus	100504715	M. musculus	Tmppe	transmembrane protein with metallophosphoesterase domain	GO:0008150 biological_process							0.0	0.0	0.0	0.0	0.0	0.0	0.0	0.0	0.0	0.0	0.0	0.0	0.0	0.0	0.0	0.0
ENSMUSG00000091987	100042881	ensembl_gene_id	M. musculus	100042881	M. musculus	Gm10352	predicted gene 10352	GO:0008150 biological_process							0.0	0.0	0.0	0.0	0.0	0.0	0.0	0.0	0.0	0.0	0.0	0.0	0.0	0.0	0.0	0.0
ENSMUSG00000081941						None	None	None	None	None	None	None	None	None	nan	nan	nan	nan	nan	nan	nan	nan	nan	nan	nan	nan	nan	nan	nan	nan
ENSMUSG00000084215						None	None	None	None	None	None	None	None	None	nan	nan	nan	nan	nan	nan	nan	nan	nan	nan	nan	nan	nan	nan	nan	nan
ENSMUSG00000085856						None	None	None	None	None	None	None	None	None	nan	nan	nan	nan	nan	nan	nan	nan	nan	nan	nan	nan	nan	nan	nan	nan
ENSMUSG00000082038						None	None	None	None	None	None	None	None	None	nan	nan	nan	nan	nan	nan	nan	nan	nan	nan	nan	nan	nan	nan	nan	nan
ENSMUSG00000084850						None	None	None	None	None	None	None	None	None	nan	nan	nan	nan	nan	nan	nan	nan	nan	nan	nan	nan	nan	nan	nan	nan
ENSMUSG00000082302						None	None	None	None	None	None	None	None	None	nan	nan	nan	nan	nan	nan	nan	nan	nan	nan	nan	nan	nan	nan	nan	nan
ENSMUSG00000073723	100041077	ensembl_gene_id	M. musculus	100041077	M. musculus	Gm13102	predicted gene 13102	GO:0008150 biological_process							0.0	0.0	0.0	0.0	0.0	0.0	0.0	0.0	0.0	0.0	0.0	0.0	0.0	0.0	0.0	0.0
ENSMUSG00000083180						None	None	None	None	None	None	None	None	None	nan	nan	nan	nan	nan	nan	nan	nan	nan	nan	nan	nan	nan	nan	nan	nan
ENSMUSG00000085451						None	None	None	None	None	None	None	None	None	nan	nan	nan	nan	nan	nan	nan	nan	nan	nan	nan	nan	nan	nan	nan	nan
ENSMUSG00000079455	101056250	gene_synonym	M. musculus	101056250	M. musculus	Gm16026	predicted pseudogene 16026								0.0	0.0	0.0	0.0	0.0	0.0	0.0	0.0	0.0	0.0	0.0	0.0	0.0	0.0	0.0	0.0
ENSMUSG00000085705						None	None	None	None	None	None	None	None	None	nan	nan	nan	nan	nan	nan	nan	nan	nan	nan	nan	nan	nan	nan	nan	nan
ENSMUSG00000064721						None	None	None	None	None	None	None	None	None	nan	nan	nan	nan	nan	nan	nan	nan	nan	nan	nan	nan	nan	nan	nan	nan
ENSMUSG00000065087						None	None	None	None	None	None	None	None	None	nan	nan	nan	nan	nan	nan	nan	nan	nan	nan	nan	nan	nan	nan	nan	nan
ENSMUSG00000065280						None	None	None	None	None	None	None	None	None	nan	nan	nan	nan	nan	nan	nan	nan	nan	nan	nan	nan	nan	nan	nan	nan
ENSMUSG00000065281						None	None	None	None	None	None	None	None	None	nan	nan	nan	nan	nan	nan	nan	nan	nan	nan	nan	nan	nan	nan	nan	nan
ENSMUSG00000065305						None	None	None	None	None	None	None	None	None	nan	nan	nan	nan	nan	nan	nan	nan	nan	nan	nan	nan	nan	nan	nan	nan
ENSMUSG00000065378						None	None	None	None	None	None	None	None	None	nan	nan	nan	nan	nan	nan	nan	nan	nan	nan	nan	nan	nan	nan	nan	nan
ENSMUSG00000065392						None	None	None	None	None	None	None	None	None	nan	nan	nan	nan	nan	nan	nan	nan	nan	nan	nan	nan	nan	nan	nan	nan
ENSMUSG00000065782						None	None	None	None	None	None	None	None	None	nan	nan	nan	nan	nan	nan	nan	nan	nan	nan	nan	nan	nan	nan	nan	nan
ENSMUSG00000090867						None	None	None	None	None	None	None	None	None	nan	nan	nan	nan	nan	nan	nan	nan	nan	nan	nan	nan	nan	nan	nan	nan
ENSMUSG00000068492						None	None	None	None	None	None	None	None	None	nan	nan	nan	nan	nan	nan	nan	nan	nan	nan	nan	nan	nan	nan	nan	nan
ENSMUSG00000080069						None	None	None	None	None	None	None	None	None	nan	nan	nan	nan	nan	nan	nan	nan	nan	nan	nan	nan	nan	nan	nan	nan
ENSMUSG00000062472						None	None	None	None	None	None	None	None	None	nan	nan	nan	nan	nan	nan	nan	nan	nan	nan	nan	nan	nan	nan	nan	nan
ENSMUSG00000074501						None	None	None	None	None	None	None	None	None	nan	nan	nan	nan	nan	nan	nan	nan	nan	nan	nan	nan	nan	nan	nan	nan
ENSMUSG00000091297	667063	ensembl_gene_id	M. musculus	667063	M. musculus	Gm8439	predicted gene 8439	GO:0008150 biological_process							0.0	0.0	0.0	0.0	0.0	0.0	0.0	0.0	0.0	0.0	0.0	0.0	0.0	0.0	0.0	0.0
ENSMUSG00000050627	333433	ensembl_gene_id	M. musculus	333433	M. musculus	Gpd1l	glycerol-3-phosphate dehydrogenase 1-like	GO:0086005 ventricular cardiac muscle cell action potential;GO:0060373 regulation of ventricular cardiac muscle cell membrane depolarization;GO:0090038 negative regulation of protein kinase C signaling							0.0	1.0	0.0	0.0	1.0	0.0	0.0	0.0	0.0	1.0	0.0	0.0	0.0	0.0	0.0	1.0
ENSMUSG00000034450	268756	ensembl_gene_id	M. musculus	268756	M. musculus	Gulo	gulonolactone (L-) oxidase	GO:0019853 L-ascorbic acid biosynthetic process;GO:0019852 L-ascorbic acid metabolic process;GO:0042364 water-soluble vitamin biosynthetic process							0.0	0.0	0.0	0.0	0.0	0.0	0.0	0.0	0.0	0.0	0.0	0.0	0.0	0.0	0.0	0.0
ENSMUSG00000015937	26914	ensembl_gene_id	M. musculus	26914	M. musculus	H2afy	H2A histone family, member Y	GO:0034184 positive regulation of maintenance of mitotic sister chromatid cohesion;GO:0061086 negative regulation of histone H3-K27 methylation;GO:0051572 negative regulation of histone H3-K4 methylation							0.0	0.0	1.0	0.0	0.0	0.0	0.0	0.0	0.0	0.0	0.0	0.0	0.0	0.0	0.0	1.0
ENSMUSG00000069274	319157	ensembl_gene_id	M. musculus	319157	M. musculus	Hist1h4f	histone cluster 1, H4f	GO:0045653 negative regulation of megakaryocyte differentiation;GO:0006335 DNA replication-dependent nucleosome assembly;GO:0045652 regulation of megakaryocyte differentiation							0.0	0.0	0.0	0.0	0.0	0.0	0.0	1.0	0.0	0.0	0.0	0.0	0.0	0.0	0.0	0.0
ENSMUSG00000031245	50887	ensembl_gene_id	M. musculus	50887	M. musculus	Hmgn5	high-mobility group nucleosome binding domain 5	GO:0006749 glutathione metabolic process;GO:0006575 cellular modified amino acid metabolic process;GO:0016569 covalent chromatin modification							1.0	0.0	0.0	0.0	0.0	0.0	0.0	0.0	0.0	0.0	0.0	0.0	0.0	0.0	0.0	0.0
ENSMUSG00000070407	54710	ensembl_gene_id	M. musculus	54710	M. musculus	Hs3st3b1	heparan sulfate (glucosamine) 3-O-sulfotransferase 3B1	GO:0006477 protein sulfation;GO:0051923 sulfation;GO:0006790 sulfur compound metabolic process							1.0	0.0	0.0	0.0	0.0	0.0	0.0	0.0	0.0	0.0	0.0	0.0	0.0	0.0	0.0	0.0
ENSMUSG00000001029	15896	ensembl_gene_id	M. musculus	15896	M. musculus	Icam2	intercellular adhesion molecule 2	GO:0016337 single organismal cell-cell adhesion;GO:0098602 single organism cell adhesion;GO:0098609 cell-cell adhesion							0.0	0.0	0.0	0.0	0.0	0.0	0.0	0.0	0.0	0.0	0.0	0.0	1.0	0.0	1.0	0.0
ENSMUSG00000023046	16012	ensembl_gene_id	M. musculus	16012	M. musculus	Igfbp6	insulin-like growth factor binding protein 6	GO:0043567 regulation of insulin-like growth factor receptor signaling pathway;GO:0048009 insulin-like growth factor receptor signaling pathway;GO:0001558 regulation of cell growth							0.0	0.0	0.0	0.0	0.0	0.0	0.0	0.0	1.0	0.0	0.0	0.0	0.0	0.0	0.0	0.0
ENSMUSG00000076940						None	None	None	None	None	None	None	None	None	nan	nan	nan	nan	nan	nan	nan	nan	nan	nan	nan	nan	nan	nan	nan	nan
ENSMUSG00000039217	16173	ensembl_gene_id	M. musculus	16173	M. musculus	Il18	interleukin 18	GO:0051142 positive regulation of NK T cell proliferation;GO:0051140 regulation of NK T cell proliferation;GO:0051135 positive regulation of NK T cell activation							0.0	0.0	0.0	1.0	0.0	1.0	0.0	1.0	0.0	0.0	1.0	1.0	1.0	0.0	0.0	1.0
ENSMUSG00000050957	27356	ensembl_gene_id	M. musculus	27356	M. musculus	Insl6	insulin-like 6	GO:0007286 spermatid development;GO:0008584 male gonad development;GO:0048515 spermatid differentiation							0.0	0.0	0.0	0.0	0.0	0.0	0.0	0.0	0.0	0.0	0.0	0.0	0.0	0.0	0.0	0.0
ENSMUSG00000000078	23849	ensembl_gene_id	M. musculus	23849	M. musculus	Klf6	Kruppel-like factor 6	GO:0019221 cytokine-mediated signaling pathway;GO:0045944 positive regulation of transcription from RNA polymerase II promoter;GO:0045893 positive regulation of transcription, DNA-templated							0.0	0.0	0.0	0.0	0.0	0.0	0.0	0.0	0.0	0.0	0.0	0.0	0.0	0.0	0.0	0.0
ENSMUSG00000043929	236904	ensembl_gene_id	M. musculus	236904	M. musculus	Klhl15	kelch-like 15	GO:0042787 protein ubiquitination involved in ubiquitin-dependent protein catabolic process;GO:0006511 ubiquitin-dependent protein catabolic process;GO:0019941 modification-dependent protein catabolic process							0.0	0.0	0.0	0.0	0.0	0.0	0.0	0.0	0.0	0.0	0.0	0.0	0.0	0.0	0.0	0.0
ENSMUSG00000023043	16668	ensembl_gene_id	M. musculus	16668	M. musculus	Krt18	keratin 18	GO:0043000 Golgi to plasma membrane CFTR protein transport;GO:0097284 hepatocyte apoptotic process;GO:0043001 Golgi to plasma membrane protein transport							0.0	0.0	0.0	0.0	0.0	0.0	0.0	0.0	0.0	0.0	0.0	0.0	1.0	0.0	0.0	0.0
ENSMUSG00000023025	207214	ensembl_gene_id	M. musculus	207214	M. musculus	Larp4	La ribonucleoprotein domain family, member 4	GO:0022604 regulation of cell morphogenesis;GO:0022603 regulation of anatomical structure morphogenesis;GO:0000902 cell morphogenesis							0.0	0.0	0.0	0.0	0.0	0.0	0.0	0.0	0.0	0.0	0.0	0.0	0.0	0.0	0.0	0.0
ENSMUSG00000021998	18826	ensembl_gene_id	M. musculus	18826	M. musculus	Lcp1	lymphocyte cytosolic protein 1	GO:0071803 positive regulation of podosome assembly;GO:0002286 T cell activation involved in immune response;GO:0071801 regulation of podosome assembly							0.0	1.0	0.0	0.0	0.0	0.0	0.0	0.0	0.0	0.0	0.0	0.0	1.0	0.0	0.0	1.0
ENSMUSG00000068220	16852	ensembl_gene_id	M. musculus	16852	M. musculus	Lgals1	lectin, galactose binding, soluble 1	GO:0034120 positive regulation of erythrocyte aggregation;GO:0002317 plasma cell differentiation;GO:0046598 positive regulation of viral entry into host cell							0.0	0.0	0.0	0.0	0.0	1.0	0.0	1.0	0.0	0.0	0.0	0.0	1.0	0.0	0.0	0.0
ENSMUSG00000001123	16859	ensembl_gene_id	M. musculus	16859	M. musculus	Lgals9	lectin, galactose binding, soluble 9	GO:2000562 negative regulation of CD4-positive, alpha-beta T cell proliferation;GO:2000561 regulation of CD4-positive, alpha-beta T cell proliferation;GO:0043322 negative regulation of natural killer cell degranulation							0.0	0.0	1.0	0.0	0.0	0.0	0.0	0.0	0.0	0.0	1.0	0.0	1.0	0.0	0.0	0.0
ENSMUSG00000036109	171170	ensembl_gene_id	M. musculus	171170	M. musculus	Mbnl3	muscleblind-like 3 (Drosophila)	GO:0045662 negative regulation of myoblast differentiation;GO:0045661 regulation of myoblast differentiation;GO:0051148 negative regulation of muscle cell differentiation							0.0	0.0	0.0	0.0	0.0	1.0	0.0	1.0	0.0	0.0	0.0	0.0	0.0	0.0	0.0	0.0
ENSMUSG00000048329	215723	ensembl_gene_id	M. musculus	215723	M. musculus	Mfsd6l	major facilitator superfamily domain containing 6-like	GO:0008150 biological_process							0.0	0.0	0.0	0.0	0.0	0.0	0.0	0.0	0.0	0.0	0.0	0.0	0.0	0.0	0.0	0.0
ENSMUSG00000032221	17427	ensembl_gene_id	M. musculus	17427	M. musculus	Mns1	meiosis-specific nuclear structural protein 1	GO:0045724 positive regulation of cilium assembly;GO:0070986 left/right axis specification;GO:1902017 regulation of cilium assembly							0.0	0.0	0.0	0.0	0.0	0.0	0.0	0.0	0.0	0.0	0.0	0.0	0.0	0.0	0.0	0.0
ENSMUSG00000023967	68565	ensembl_gene_id	M. musculus	68565	M. musculus	Mrps18a	mitochondrial ribosomal protein S18A	GO:0032543 mitochondrial translation;GO:0007005 mitochondrion organization;GO:0006412 translation							0.0	0.0	0.0	0.0	0.0	0.0	0.0	0.0	0.0	0.0	0.0	0.0	0.0	0.0	0.0	0.0
ENSMUSG00000005667	17768	ensembl_gene_id	M. musculus	17768	M. musculus	Mthfd2	methylenetetrahydrofolate dehydrogenase (NAD+ dependent), methenyltetrahydrofolate cyclohydrolase	GO:0009396 folic acid-containing compound biosynthetic process;GO:0046653 tetrahydrofolate metabolic process;GO:0042559 pteridine-containing compound biosynthetic process							1.0	0.0	0.0	0.0	1.0	0.0	0.0	0.0	0.0	0.0	0.0	0.0	0.0	0.0	0.0	0.0
ENSMUSG00000039585	270163	ensembl_gene_id	M. musculus	270163	M. musculus	Myo9a	myosin IXa	GO:0043547 positive regulation of GTPase activity;GO:0043087 regulation of GTPase activity;GO:0051345 positive regulation of hydrolase activity							0.0	0.0	0.0	0.0	0.0	0.0	0.0	0.0	0.0	0.0	0.0	0.0	0.0	0.0	0.0	0.0
ENSMUSG00000022453	17939	ensembl_gene_id	M. musculus	17939	M. musculus	Naga	N-acetyl galactosaminidase, alpha	GO:0016139 glycoside catabolic process;GO:0019377 glycolipid catabolic process;GO:0046466 membrane lipid catabolic process							0.0	0.0	0.0	0.0	0.0	0.0	0.0	0.0	0.0	1.0	0.0	0.0	0.0	0.0	0.0	0.0
ENSMUSG00000005125	17988	ensembl_gene_id	M. musculus	17988	M. musculus	Ndrg1	N-myc downstream regulated gene 1	GO:0032287 peripheral nervous system myelin maintenance;GO:0090232 positive regulation of spindle checkpoint;GO:0022011 myelination in peripheral nervous system							0.0	0.0	0.0	0.0	0.0	0.0	0.0	0.0	0.0	0.0	0.0	0.0	1.0	0.0	0.0	0.0
ENSMUSG00000026241	18159	ensembl_gene_id	M. musculus	18159	M. musculus	Nppc	natriuretic peptide type C	GO:1900194 negative regulation of oocyte maturation;GO:0003419 growth plate cartilage chondrocyte proliferation;GO:0003418 growth plate cartilage chondrocyte differentiation							0.0	0.0	1.0	0.0	0.0	0.0	0.0	1.0	1.0	1.0	0.0	0.0	0.0	0.0	0.0	0.0
ENSMUSG00000073949	259098	ensembl_gene_id	M. musculus	259098	M. musculus	Olfr606	olfactory receptor 606	GO:0007608 sensory perception of smell;GO:0007606 sensory perception of chemical stimulus;GO:0007600 sensory perception							0.0	0.0	0.0	0.0	0.0	0.0	0.0	0.0	0.0	0.0	0.0	0.0	0.0	0.0	0.0	0.0
ENSMUSG00000021725	52552	ensembl_gene_id	M. musculus	52552	M. musculus	Parp8	poly (ADP-ribose) polymerase family, member 8	GO:0008150 biological_process							0.0	0.0	0.0	0.0	0.0	0.0	0.0	0.0	0.0	0.0	0.0	0.0	0.0	0.0	0.0	0.0
ENSMUSG00000022090	213019	ensembl_gene_id	M. musculus	213019	M. musculus	Pdlim2	PDZ and LIM domain 2								0.0	0.0	0.0	0.0	0.0	0.0	0.0	0.0	0.0	0.0	0.0	0.0	0.0	0.0	0.0	0.0
ENSMUSG00000032788	216134	ensembl_gene_id	M. musculus	216134	M. musculus	Pdxk	pyridoxal (pyridoxine, vitamin B6) kinase	GO:0009443 pyridoxal 5'-phosphate salvage;GO:0042823 pyridoxal phosphate biosynthetic process;GO:0042816 vitamin B6 metabolic process							0.0	0.0	0.0	0.0	1.0	0.0	0.0	0.0	0.0	0.0	0.0	0.0	0.0	0.0	1.0	0.0
ENSMUSG00000000301	18618	ensembl_gene_id	M. musculus	18618	M. musculus	Pemt	phosphatidylethanolamine N-methyltransferase	GO:0050747 positive regulation of lipoprotein metabolic process;GO:1903955 positive regulation of protein targeting to mitochondrion;GO:0046498 S-adenosylhomocysteine metabolic process							1.0	0.0	0.0	0.0	1.0	0.0	0.0	0.0	0.0	1.0	0.0	0.0	0.0	0.0	0.0	1.0
ENSMUSG00000020475	56012	ensembl_gene_id	M. musculus	56012	M. musculus	Pgam2	phosphoglycerate mutase 2	GO:0043456 regulation of pentose-phosphate shunt;GO:1902031 regulation of NADP metabolic process;GO:0006098 pentose-phosphate shunt							0.0	0.0	0.0	0.0	1.0	0.0	1.0	0.0	0.0	1.0	0.0	0.0	0.0	0.0	0.0	0.0
ENSMUSG00000010760	22113	ensembl_gene_id	M. musculus	22113	M. musculus	Phlda2	pleckstrin homology like domain, family A, member 2	GO:0060721 regulation of spongiotrophoblast cell proliferation;GO:0060720 spongiotrophoblast cell proliferation;GO:1903547 regulation of growth hormone activity							0.0	0.0	0.0	0.0	0.0	0.0	0.0	0.0	1.0	0.0	0.0	0.0	0.0	0.0	0.0	0.0
ENSMUSG00000036528	19024	ensembl_gene_id	M. musculus	19024	M. musculus	Ppfibp2	PTPRF interacting protein, binding protein 2 (liprin beta 2)								0.0	0.0	0.0	0.0	0.0	0.0	0.0	0.0	0.0	0.0	0.0	0.0	0.0	0.0	0.0	0.0
ENSMUSG00000038891	18776	ensembl_gene_id	M. musculus	18776	M. musculus	Prl3b1	prolactin family 3, subfamily b, member 1								0.0	0.0	0.0	0.0	0.0	0.0	0.0	0.0	0.0	0.0	0.0	0.0	0.0	0.0	0.0	0.0
ENSMUSG00000058741	623131	ensembl_gene_id	M. musculus	623131	M. musculus	Prr19	proline rich 19	GO:0008150 biological_process							0.0	0.0	0.0	0.0	0.0	0.0	0.0	0.0	0.0	0.0	0.0	0.0	0.0	0.0	0.0	0.0
ENSMUSG00000009291	108705	ensembl_gene_id	M. musculus	108705	M. musculus	Pttg1ip	pituitary tumor-transforming 1 interacting protein	GO:1902254 negative regulation of intrinsic apoptotic signaling pathway by p53 class mediator;GO:0043518 negative regulation of DNA damage response, signal transduction by p53 class mediator;GO:1902253 regulation of intrinsic apoptotic signaling pathway by p53 class mediator							0.0	0.0	0.0	0.0	0.0	0.0	0.0	0.0	0.0	0.0	0.0	0.0	0.0	0.0	0.0	0.0
ENSMUSG00000083580						None	None	None	None	None	None	None	None	None	nan	nan	nan	nan	nan	nan	nan	nan	nan	nan	nan	nan	nan	nan	nan	nan
ENSMUSG00000032417	69519	ensembl_gene_id	M. musculus	69519	M. musculus	Rwdd2a	RWD domain containing 2A	GO:0008150 biological_process							0.0	0.0	0.0	0.0	0.0	0.0	0.0	0.0	0.0	0.0	0.0	0.0	0.0	0.0	0.0	0.0
ENSMUSG00000074115	20208	ensembl_gene_id	M. musculus	20208	M. musculus	Saa1	serum amyloid A 1	GO:0006953 acute-phase response;GO:0008203 cholesterol metabolic process;GO:0002526 acute inflammatory response							0.0	0.0	0.0	0.0	0.0	0.0	0.0	0.0	0.0	0.0	0.0	0.0	0.0	0.0	0.0	0.0
ENSMUSG00000009614	192166	ensembl_gene_id	M. musculus	192166	M. musculus	Sardh	sarcosine dehydrogenase	GO:0035999 tetrahydrofolate interconversion;GO:0046653 tetrahydrofolate metabolic process;GO:0006760 folic acid-containing compound metabolic process							1.0	0.0	0.0	0.0	1.0	0.0	1.0	0.0	0.0	0.0	0.0	0.0	0.0	0.0	0.0	0.0
ENSMUSG00000022899	57738	ensembl_gene_id	M. musculus	57738	M. musculus	Slc15a2	solute carrier family 15 (H+/peptide transporter), member 2	GO:0042938 dipeptide transport;GO:0042891 antibiotic transport;GO:0006857 oligopeptide transport							0.0	0.0	0.0	0.0	0.0	0.0	0.0	0.0	0.0	0.0	0.0	0.0	0.0	0.0	0.0	0.0
ENSMUSG00000006576	20536	ensembl_gene_id	M. musculus	20536	M. musculus	Slc4a3	solute carrier family 4 (anion exchanger), member 3	GO:0051453 regulation of intracellular pH;GO:0030641 regulation of cellular pH;GO:1902476 chloride transmembrane transport							0.0	0.0	0.0	0.0	0.0	0.0	0.0	0.0	0.0	0.0	0.0	0.0	0.0	0.0	0.0	0.0
ENSMUSG00000026600	20652	ensembl_gene_id	M. musculus	20652	M. musculus	Soat1	sterol O-acyltransferase 1	GO:0042986 positive regulation of amyloid precursor protein biosynthetic process;GO:0034379 very-low-density lipoprotein particle assembly;GO:0034435 cholesterol esterification							0.0	0.0	0.0	0.0	0.0	0.0	0.0	0.0	0.0	1.0	0.0	0.0	1.0	0.0	0.0	0.0
ENSMUSG00000025902	20671	ensembl_gene_id	M. musculus	20671	M. musculus	Sox17	SRY (sex determining region Y)-box 17	GO:0060807 regulation of transcription from RNA polymerase II promoter involved in definitive endodermal cell fate specification;GO:0042662 negative regulation of mesodermal cell fate specification;GO:0007493 endodermal cell fate determination							0.0	0.0	1.0	0.0	0.0	1.0	0.0	1.0	1.0	0.0	0.0	0.0	0.0	0.0	0.0	0.0
ENSMUSG00000070034	109032	ensembl_gene_id	M. musculus	109032	M. musculus	Sp110	Sp110 nuclear body protein	GO:0043065 positive regulation of apoptotic process;GO:0043068 positive regulation of programmed cell death;GO:0009617 response to bacterium							0.0	0.0	0.0	0.0	0.0	0.0	0.0	0.0	0.0	0.0	0.0	0.0	0.0	0.0	0.0	0.0
ENSMUSG00000050635	20760	ensembl_gene_id	M. musculus	20760	M. musculus	Sprr2f	small proline-rich protein 2F	GO:0031424 keratinization;GO:0030216 keratinocyte differentiation;GO:0018149 peptide cross-linking							0.0	0.0	0.0	0.0	0.0	0.0	0.0	0.0	0.0	0.0	0.0	0.0	0.0	0.0	0.0	0.0
ENSMUSG00000027500	20257	ensembl_gene_id	M. musculus	20257	M. musculus	Stmn2	stathmin-like 2	GO:0031117 positive regulation of microtubule depolymerization;GO:0007026 negative regulation of microtubule depolymerization;GO:0031115 negative regulation of microtubule polymerization							0.0	1.0	1.0	0.0	0.0	0.0	0.0	1.0	0.0	0.0	0.0	0.0	0.0	0.0	0.0	0.0
ENSMUSG00000084174	68416	ensembl_gene_id	M. musculus	68416	M. musculus	Sycn	syncollin	GO:0006887 exocytosis;GO:0032940 secretion by cell;GO:0046903 secretion							0.0	0.0	0.0	0.0	0.0	0.0	0.0	0.0	0.0	0.0	0.0	0.0	0.0	0.0	0.0	0.0
ENSMUSG00000051397	56753	ensembl_gene_id	M. musculus	56753	M. musculus	Tacstd2	tumor-associated calcium signal transducer 2	GO:0090191 negative regulation of branching involved in ureteric bud morphogenesis;GO:0090189 regulation of branching involved in ureteric bud morphogenesis;GO:0001658 branching involved in ureteric bud morphogenesis							0.0	1.0	1.0	0.0	0.0	0.0	0.0	1.0	0.0	0.0	0.0	0.0	1.0	0.0	0.0	0.0
ENSMUSG00000032494	21667	ensembl_gene_id	M. musculus	21667	M. musculus	Tdgf1	teratocarcinoma-derived growth factor 1	GO:0002042 cell migration involved in sprouting angiogenesis;GO:0000187 activation of MAPK activity;GO:0010595 positive regulation of endothelial cell migration							0.0	0.0	0.0	0.0	0.0	1.0	0.0	0.0	0.0	0.0	0.0	0.0	0.0	1.0	0.0	0.0
ENSMUSG00000090356	66561	ensembl_gene_id	M. musculus	66561	M. musculus	Teddm3	transmembrane epididymal family member 3	GO:0008150 biological_process							0.0	0.0	0.0	0.0	0.0	0.0	0.0	0.0	0.0	0.0	0.0	0.0	0.0	0.0	0.0	0.0
ENSMUSG00000040413	171284	ensembl_gene_id	M. musculus	171284	M. musculus	Timd2	T cell immunoglobulin and mucin domain containing 2	GO:0097286 iron ion import;GO:0006826 iron ion transport;GO:0000041 transition metal ion transport							0.0	0.0	0.0	0.0	0.0	0.0	0.0	0.0	0.0	0.0	0.0	0.0	0.0	0.0	0.0	0.0
ENSMUSG00000031919	66269	ensembl_gene_id	M. musculus	66269	M. musculus	Tmed6	transmembrane emp24 protein transport domain containing 6	GO:0006810 transport;GO:0051234 establishment of localization;GO:0051179 localization							0.0	0.0	0.0	0.0	0.0	0.0	0.0	0.0	0.0	0.0	0.0	0.0	0.0	0.0	0.0	0.0
ENSMUSG00000026939	51875	ensembl_gene_id	M. musculus	51875	M. musculus	Tmem141	transmembrane protein 141	GO:0008150 biological_process							0.0	0.0	0.0	0.0	0.0	0.0	0.0	0.0	0.0	0.0	0.0	0.0	0.0	0.0	0.0	0.0
ENSMUSG00000091898	21924	ensembl_gene_id	M. musculus	21924	M. musculus	Tnnc1	troponin C, cardiac/slow skeletal	GO:0032972 regulation of muscle filament sliding speed;GO:0002086 diaphragm contraction;GO:0032971 regulation of muscle filament sliding							0.0	1.0	0.0	0.0	0.0	1.0	0.0	0.0	0.0	0.0	0.0	0.0	0.0	0.0	0.0	0.0
ENSMUSG00000079162	666747	ensembl_gene_id	M. musculus	666747	M. musculus	Trim43b	tripartite motif-containing 43B	GO:0008150 biological_process							0.0	0.0	0.0	0.0	0.0	0.0	0.0	0.0	0.0	0.0	0.0	0.0	0.0	0.0	0.0	0.0
ENSMUSG00000034127	216350	ensembl_gene_id	M. musculus	216350	M. musculus	Tspan8	tetraspanin 8	GO:0030195 negative regulation of blood coagulation;GO:1900047 negative regulation of hemostasis;GO:0061045 negative regulation of wound healing							0.0	0.0	0.0	0.0	0.0	0.0	0.0	0.0	0.0	0.0	0.0	0.0	0.0	0.0	0.0	0.0
ENSMUSG00000039568	207740	ensembl_gene_id	M. musculus	207740	M. musculus	Ubald1	UBA-like domain containing 1	GO:0008150 biological_process							0.0	0.0	0.0	0.0	0.0	0.0	0.0	0.0	0.0	0.0	0.0	0.0	0.0	0.0	0.0	0.0
ENSMUSG00000049699	171530	ensembl_gene_id	M. musculus	171530	M. musculus	Ucn2	urocortin 2	GO:0046882 negative regulation of follicle-stimulating hormone secretion;GO:0033685 negative regulation of luteinizing hormone secretion;GO:0046880 regulation of follicle-stimulating hormone secretion							0.0	0.0	0.0	0.0	0.0	0.0	0.0	0.0	0.0	1.0	0.0	0.0	0.0	0.0	0.0	0.0
ENSMUSG00000051502	70240	ensembl_gene_id	M. musculus	70240	M. musculus	Ufsp1	UFM1-specific peptidase 1	GO:0006508 proteolysis;GO:0019538 protein metabolic process;GO:0043170 macromolecule metabolic process							0.0	0.0	0.0	0.0	0.0	0.0	0.0	0.0	0.0	0.0	0.0	0.0	0.0	0.0	0.0	0.0
ENSMUSG00000020407	22271	ensembl_gene_id	M. musculus	22271	M. musculus	Upp1	uridine phosphorylase 1	GO:0006218 uridine catabolic process;GO:0046108 uridine metabolic process;GO:0046133 pyrimidine ribonucleoside catabolic process							0.0	0.0	0.0	0.0	0.0	0.0	0.0	0.0	0.0	1.0	0.0	0.0	0.0	0.0	0.0	0.0
ENSMUSG00000091243	73569	ensembl_gene_id	M. musculus	73569	M. musculus	Vgll3	vestigial like family member 3	GO:0006355 regulation of transcription, DNA-templated;GO:1903506 regulation of nucleic acid-templated transcription;GO:0006351 transcription, DNA-templated							0.0	0.0	0.0	0.0	0.0	0.0	0.0	0.0	0.0	0.0	0.0	0.0	0.0	0.0	0.0	0.0
ENSMUSG00000005103	22388	ensembl_gene_id	M. musculus	22388	M. musculus	Wdr1	WD repeat domain 1	GO:0042247 establishment of planar polarity of follicular epithelium;GO:0030043 actin filament fragmentation;GO:0030836 positive regulation of actin filament depolymerization							0.0	1.0	0.0	0.0	0.0	1.0	0.0	0.0	0.0	0.0	0.0	0.0	0.0	0.0	0.0	0.0
ENSMUSG00000022708	56490	ensembl_gene_id	M. musculus	56490	M. musculus	Zbtb20	zinc finger and BTB domain containing 20	GO:0032728 positive regulation of interferon-beta production;GO:0032760 positive regulation of tumor necrosis factor production;GO:0032648 regulation of interferon-beta production							0.0	0.0	0.0	0.0	0.0	0.0	0.0	0.0	0.0	0.0	1.0	0.0	0.0	0.0	0.0	0.0
ENSMUSG00000036279						None	None	None	None	None	None	None	None	None	nan	nan	nan	nan	nan	nan	nan	nan	nan	nan	nan	nan	nan	nan	nan	nan
ENSMUSG00000076372						None	None	None	None	None	None	None	None	None	nan	nan	nan	nan	nan	nan	nan	nan	nan	nan	nan	nan	nan	nan	nan	nan
ENSMUSG00000027783						None	None	None	None	None	None	None	None	None	nan	nan	nan	nan	nan	nan	nan	nan	nan	nan	nan	nan	nan	nan	nan	nan
ENSMUSG00000069056						None	None	None	None	None	None	None	None	None	nan	nan	nan	nan	nan	nan	nan	nan	nan	nan	nan	nan	nan	nan	nan	nan
ENSMUSG00000092589						None	None	None	None	None	None	None	None	None	nan	nan	nan	nan	nan	nan	nan	nan	nan	nan	nan	nan	nan	nan	nan	nan

## Sheet: Supplemental Table 3
GO Enrichment
GroupID	Category	Term	Description	LogP	Log(q-value)	InTerm_InList	Genes	Symbols
1_Summary	GO Biological Processes	GO:0006575	cellular modified amino acid metabolic process	-4.54284	-0.366798	6/128	12640,17768,50887,69065,107869,192166,18618,54710	Cga,Mthfd2,Hmgn5,Chac1,Cth,Sardh,Pemt,Hs3st3b1
1_Member	GO Biological Processes	GO:0006575	cellular modified amino acid metabolic process	-4.54284	-0.366798	6/128	12640,17768,50887,69065,107869,192166	Cga,Mthfd2,Hmgn5,Chac1,Cth,Sardh
1_Member	GO Biological Processes	GO:0006749	glutathione metabolic process	-2.74868	0	3/52	50887,69065,107869	Hmgn5,Chac1,Cth
1_Member	GO Biological Processes	GO:0006790	sulfur compound metabolic process	-2.12621	0	5/263	18618,50887,54710,69065,107869	Pemt,Hmgn5,Hs3st3b1,Chac1,Cth
2_Summary	GO Biological Processes	GO:1901881	positive regulation of protein depolymerization	-4.29255	-0.366798	3/16	20257,22388,56431,12332,18826,50722,245860,12798,21924,56753,333433	Stmn2,Wdr1,Dstn,Capg,Lcp1,Dkkl1,Atg9a,Cnn2,Tnnc1,Tacstd2,Gpd1l
2_Member	GO Biological Processes	GO:1901881	positive regulation of protein depolymerization	-4.29255	-0.366798	3/16	20257,22388,56431	Stmn2,Wdr1,Dstn
2_Member	GO Biological Processes	GO:0043243	positive regulation of protein complex disassembly	-3.86196	-0.237244	3/22	20257,22388,56431	Stmn2,Wdr1,Dstn
2_Member	GO Biological Processes	GO:1901879	regulation of protein depolymerization	-3.43968	0	4/73	12332,20257,22388,56431	Capg,Stmn2,Wdr1,Dstn
2_Member	GO Biological Processes	GO:0043244	regulation of protein complex disassembly	-3.20788	0	4/84	12332,20257,22388,56431	Capg,Stmn2,Wdr1,Dstn
2_Member	GO Biological Processes	GO:0051261	protein depolymerization	-2.95696	0	4/98	12332,20257,22388,56431	Capg,Stmn2,Wdr1,Dstn
2_Member	GO Biological Processes	GO:0030834	regulation of actin filament depolymerization	-2.84933	0	3/48	12332,22388,56431	Capg,Wdr1,Dstn
2_Member	GO Biological Processes	GO:0030042	actin filament depolymerization	-2.74868	0	3/52	12332,22388,56431	Capg,Wdr1,Dstn
2_Member	GO Biological Processes	GO:0043624	cellular protein complex disassembly	-2.67371	0	4/117	12332,20257,22388,56431	Capg,Stmn2,Wdr1,Dstn
2_Member	GO Biological Processes	GO:0022411	cellular component disassembly	-2.59308	0	7/400	12332,18826,20257,22388,50722,56431,245860	Capg,Lcp1,Stmn2,Wdr1,Dkkl1,Dstn,Atg9a
2_Member	GO Biological Processes	GO:0032970	regulation of actin filament-based process	-2.43271	0	6/320	12332,12798,21924,22388,56431,56753	Capg,Cnn2,Tnnc1,Wdr1,Dstn,Tacstd2
2_Member	GO Biological Processes	GO:0043241	protein complex disassembly	-2.41545	0	4/138	12332,20257,22388,56431	Capg,Stmn2,Wdr1,Dstn
2_Member	GO Biological Processes	GO:0032984	macromolecular complex disassembly	-2.29752	0	4/149	12332,20257,22388,56431	Capg,Stmn2,Wdr1,Dstn
2_Member	GO Biological Processes	GO:0030029	actin filament-based process	-2.12548	0	8/613	12332,12798,18826,21924,22388,56431,56753,333433	Capg,Cnn2,Lcp1,Tnnc1,Wdr1,Dstn,Tacstd2,Gpd1l
3_Summary	GO Biological Processes	GO:0045597	positive regulation of cell differentiation	-3.98446	-0.237244	14/937	12349,12447,13813,14173,14599,16859,18159,20257,20671,26914,50722,56753,107869,213084	Car2,Ccne1,Eomes,Fgf2,Gh,Lgals9,Nppc,Stmn2,Sox17,H2afy,Dkkl1,Tacstd2,Cth,Cdkl3
3_Member	GO Biological Processes	GO:0045597	positive regulation of cell differentiation	-3.98446	-0.237244	14/937	12349,12447,13813,14173,14599,16859,18159,20257,20671,26914,50722,56753,107869,213084	Car2,Ccne1,Eomes,Fgf2,Gh,Lgals9,Nppc,Stmn2,Sox17,H2afy,Dkkl1,Tacstd2,Cth,Cdkl3
3_Member	GO Biological Processes	GO:0048863	stem cell differentiation	-2.59487	0	4/123	13813,14173,20671,56753	Eomes,Fgf2,Sox17,Tacstd2
3_Member	GO Biological Processes	GO:0001708	cell fate specification	-2.1183	0	3/87	13813,14173,20671	Eomes,Fgf2,Sox17
4_Summary	GO Biological Processes	GO:0034105	positive regulation of tissue remodeling	-3.54288	-0.0150683	3/28	11625,12349,16173	Ahsg,Car2,Il18
4_Member	GO Biological Processes	GO:0034105	positive regulation of tissue remodeling	-3.54288	-0.0150683	3/28	11625,12349,16173	Ahsg,Car2,Il18
4_Member	GO Biological Processes	GO:0034103	regulation of tissue remodeling	-2.38079	0	3/70	11625,12349,16173	Ahsg,Car2,Il18
5_Summary	GO Biological Processes	GO:0006730	one-carbon metabolic process	-3.28996	0	3/34	12349,17768,192166,11677,18618,56012,216134,333433,11650	Car2,Mthfd2,Sardh,Akr1b3,Pemt,Pgam2,Pdxk,Gpd1l,Alppl2
5_Member	GO Biological Processes	GO:0006730	one-carbon metabolic process	-3.28996	0	3/34	12349,17768,192166	Car2,Mthfd2,Sardh
5_Member	GO Biological Processes	GO:0051186	cofactor metabolic process	-3.01609	0	7/337	11677,17768,18618,56012,192166,216134,333433	Akr1b3,Mthfd2,Pemt,Pgam2,Sardh,Pdxk,Gpd1l
5_Member	Reactome Gene Sets	R-MMU-1483206	Glycerophospholipid biosynthesis	-2.87684	0	4/103	11650,18618,192166,333433	Alppl2,Pemt,Sardh,Gpd1l
5_Member	GO Biological Processes	GO:0006732	coenzyme metabolic process	-2.76694	0	6/274	17768,18618,56012,192166,216134,333433	Mthfd2,Pemt,Pgam2,Sardh,Pdxk,Gpd1l
5_Member	Reactome Gene Sets	R-MMU-1483257	Phospholipid metabolism	-2.17049	0	4/162	11650,18618,192166,333433	Alppl2,Pemt,Sardh,Gpd1l
6_Summary	GO Biological Processes	GO:0061061	muscle structure development	-3.22677	0	10/620	13813,14173,16173,16852,20671,21667,21924,22388,107869,171170	Eomes,Fgf2,Il18,Lgals1,Sox17,Tdgf1,Tnnc1,Wdr1,Cth,Mbnl3
6_Member	GO Biological Processes	GO:0061061	muscle structure development	-3.22677	0	10/620	13813,14173,16173,16852,20671,21667,21924,22388,107869,171170	Eomes,Fgf2,Il18,Lgals1,Sox17,Tdgf1,Tnnc1,Wdr1,Cth,Mbnl3
6_Member	GO Biological Processes	GO:0045445	myoblast differentiation	-2.18915	0	3/82	16173,16852,171170	Il18,Lgals1,Mbnl3
6_Member	GO Biological Processes	GO:0042692	muscle cell differentiation	-2.04581	0	6/386	16173,16852,21667,22388,107869,171170	Il18,Lgals1,Tdgf1,Wdr1,Cth,Mbnl3
7_Summary	KEGG Pathway	ko00260	Glycine, serine and threonine metabolism	-3.04936	0	3/41	56012,107869,192166,11846	Pgam2,Cth,Sardh,Arg1
7_Member	KEGG Pathway	ko00260	Glycine, serine and threonine metabolism	-3.04936	0	3/41	56012,107869,192166	Pgam2,Cth,Sardh
7_Member	KEGG Pathway	mmu00260	Glycine, serine and threonine metabolism	-3.04936	0	3/41	56012,107869,192166	Pgam2,Cth,Sardh
7_Member	KEGG Pathway	ko01230	Biosynthesis of amino acids	-2.24938	0	3/78	11846,56012,107869	Arg1,Pgam2,Cth
7_Member	KEGG Pathway	mmu01230	Biosynthesis of amino acids	-2.24938	0	3/78	11846,56012,107869	Arg1,Pgam2,Cth
8_Summary	GO Biological Processes	GO:0051093	negative regulation of developmental process	-3.04113	0	12/900	11625,12640,16173,16852,18159,20257,20671,56753,171170,213084,241950,319157	Ahsg,Cga,Il18,Lgals1,Nppc,Stmn2,Sox17,Tacstd2,Mbnl3,Cdkl3,Bbs12,Hist1h4f
8_Member	GO Biological Processes	GO:0051093	negative regulation of developmental process	-3.04113	0	12/900	11625,12640,16173,16852,18159,20257,20671,56753,171170,213084,241950,319157	Ahsg,Cga,Il18,Lgals1,Nppc,Stmn2,Sox17,Tacstd2,Mbnl3,Cdkl3,Bbs12,Hist1h4f
8_Member	GO Biological Processes	GO:0045596	negative regulation of cell differentiation	-2.93655	0	10/677	16173,16852,18159,20257,20671,56753,171170,213084,241950,319157	Il18,Lgals1,Nppc,Stmn2,Sox17,Tacstd2,Mbnl3,Cdkl3,Bbs12,Hist1h4f
8_Member	GO Biological Processes	GO:0031345	negative regulation of cell projection organization	-2.16122	0	4/163	16852,20257,56753,213084	Lgals1,Stmn2,Tacstd2,Cdkl3
9_Summary	GO Biological Processes	GO:0040008	regulation of growth	-3.02955	0	10/658	11625,12640,14173,14599,16012,18159,20671,22113,107869,213084	Ahsg,Cga,Fgf2,Gh,Igfbp6,Nppc,Sox17,Phlda2,Cth,Cdkl3
9_Member	GO Biological Processes	GO:0040008	regulation of growth	-3.02955	0	10/658	11625,12640,14173,14599,16012,18159,20671,22113,107869,213084	Ahsg,Cga,Fgf2,Gh,Igfbp6,Nppc,Sox17,Phlda2,Cth,Cdkl3
9_Member	GO Biological Processes	GO:0048638	regulation of developmental growth	-2.29326	0	6/342	12640,14173,14599,18159,22113,213084	Cga,Fgf2,Gh,Nppc,Phlda2,Cdkl3
9_Member	GO Biological Processes	GO:0045926	negative regulation of growth	-2.28305	0	5/241	11625,12640,20671,107869,213084	Ahsg,Cga,Sox17,Cth,Cdkl3
9_Member	GO Biological Processes	GO:0030308	negative regulation of cell growth	-2.0981	0	4/170	11625,20671,107869,213084	Ahsg,Sox17,Cth,Cdkl3
10_Summary	GO Biological Processes	GO:1901136	carbohydrate derivative catabolic process	-2.78621	0	4/109	14173,17939,22271,333433,11677,18159,18618,20652,56012,70377,171530	Fgf2,Naga,Upp1,Gpd1l,Akr1b3,Nppc,Pemt,Soat1,Pgam2,Derl3,Ucn2
10_Member	GO Biological Processes	GO:1901136	carbohydrate derivative catabolic process	-2.78621	0	4/109	14173,17939,22271,333433	Fgf2,Naga,Upp1,Gpd1l
10_Member	GO Biological Processes	GO:1901135	carbohydrate derivative metabolic process	-2.33455	0	11/956	11677,14173,17939,18159,18618,20652,22271,56012,70377,171530,333433	Akr1b3,Fgf2,Naga,Nppc,Pemt,Soat1,Upp1,Pgam2,Derl3,Ucn2,Gpd1l
11_Summary	GO Biological Processes	GO:0032760	positive regulation of tumor necrosis factor production	-2.36348	0	3/71	16173,16859,56490	Il18,Lgals9,Zbtb20
11_Member	GO Biological Processes	GO:0032760	positive regulation of tumor necrosis factor production	-2.36348	0	3/71	16173,16859,56490	Il18,Lgals9,Zbtb20
11_Member	GO Biological Processes	GO:1903557	positive regulation of tumor necrosis factor superfamily cytokine production	-2.34644	0	3/72	16173,16859,56490	Il18,Lgals9,Zbtb20
12_Summary	GO Biological Processes	GO:1904894	positive regulation of STAT cascade	-2.31313	0	3/74	11677,16173,107566,14173	Akr1b3,Il18,Arl2bp,Fgf2
12_Member	GO Biological Processes	GO:1904894	positive regulation of STAT cascade	-2.31313	0	3/74	11677,16173,107566	Akr1b3,Il18,Arl2bp
12_Member	GO Biological Processes	GO:0046427	positive regulation of JAK-STAT cascade	-2.31313	0	3/74	11677,16173,107566	Akr1b3,Il18,Arl2bp
12_Member	GO Biological Processes	GO:0048661	positive regulation of smooth muscle cell proliferation	-2.14608	0	3/85	11677,14173,16173	Akr1b3,Fgf2,Il18
13_Summary	GO Biological Processes	GO:0098609	cell-cell adhesion	-2.24557	0	11/983	12332,12798,13813,15896,16173,16668,16852,16859,17988,18826,56753,107566,14173,20652	Capg,Cnn2,Eomes,Icam2,Il18,Krt18,Lgals1,Lgals9,Ndrg1,Lcp1,Tacstd2,Arl2bp,Fgf2,Soat1
13_Member	GO Biological Processes	GO:0098609	cell-cell adhesion	-2.24557	0	11/983	12332,12798,13813,15896,16173,16668,16852,16859,17988,18826,56753	Capg,Cnn2,Eomes,Icam2,Il18,Krt18,Lgals1,Lgals9,Ndrg1,Lcp1,Tacstd2
13_Member	GO Biological Processes	GO:0045185	maintenance of protein location	-2.1183	0	3/87	16852,16859,107566	Lgals1,Lgals9,Arl2bp
13_Member	GO Biological Processes	GO:0051235	maintenance of location	-2.11276	0	5/265	14173,16852,16859,20652,107566	Fgf2,Lgals1,Lgals9,Soat1,Arl2bp
13_Member	GO Biological Processes	GO:0002285	lymphocyte activation involved in immune response	-2.07198	0	4/173	13813,16852,16859,18826	Eomes,Lgals1,Lgals9,Lcp1
14_Summary	GO Biological Processes	GO:0044344	cellular response to fibroblast growth factor stimulus	-2.14608	0	3/85	14173,21667,72514	Fgf2,Tdgf1,Fgfbp3
14_Member	GO Biological Processes	GO:0044344	cellular response to fibroblast growth factor stimulus	-2.14608	0	3/85	14173,21667,72514	Fgf2,Tdgf1,Fgfbp3
14_Member	GO Biological Processes	GO:0071774	response to fibroblast growth factor	-2.1183	0	3/87	14173,21667,72514	Fgf2,Tdgf1,Fgfbp3
15_Summary	Reactome Gene Sets	R-MMU-168249	Innate Immune System	-2.03919	0	10/907	11593,11625,11846,12091,12259,12798,12982,14173,15896,216134	Aga,Ahsg,Arg1,Glb1,C1qa,Cnn2,Csf2ra,Fgf2,Icam2,Pdxk
15_Member	Reactome Gene Sets	R-MMU-168249	Innate Immune System	-2.03919	0	10/907	11593,11625,11846,12091,12259,12798,12982,14173,15896,216134	Aga,Ahsg,Arg1,Glb1,C1qa,Cnn2,Csf2ra,Fgf2,Icam2,Pdxk
16_Summary	GO Biological Processes	GO:1903827	regulation of cellular protein localization	-2.01	0	7/514	12447,16173,18618,18826,26914,70377,333433	Ccne1,Il18,Pemt,Lcp1,H2afy,Derl3,Gpd1l
16_Member	GO Biological Processes	GO:1903827	regulation of cellular protein localization	-2.01	0	7/514	12447,16173,18618,18826,26914,70377,333433	Ccne1,Il18,Pemt,Lcp1,H2afy,Derl3,Gpd1l

## Sheet: Supplemental Table 4
GeneID	geneSymbol	chr	strand	exonStart_0base	exonEnd	upstreamES	upstreamEE	downstreamES	downstreamEE	ID.1	IJC_SAMPLE_1	SJC_SAMPLE_1	IJC_SAMPLE_2	SJC_SAMPLE_2	PValue	FDR	IncLevel1	IncLevel2	IncLevelDifference	TX	TX_1	TX_2	CDS	CDS_1	CDS_2	Outcome_1	Outcome_2
ENSMUSG00000043962	Thrap3	chr4	-	125855106	125855801	125853428	125853600	125863679	125863832	3522	140,46,43,47	0,0,0,0	60,0,26,7	95,6,52,73	0	0	1.0,1.0,1.0,1.0	0.24,0.0,0.2,0.046	0.879	19	0	0	12	0	0
ENSMUSG00000017861	Mybl2	chr2	+	162903523	162903625	162898360	162898650	162905330	162905443	10880	32595246139	0,0,0,0	35,71,99,185	50,38,121,34	0	0	1.0,1.0,1.0,1.0	0.259,0.483,0.29,0.731	0.559	5	0	0	2	0	0
ENSMUSG00000030960	Mettl10	chr7	-	140023043	140023259	140019140	140019565	140028783	140028890	13795	31,108,143,34	56,0,0,0	57,0,76,0	20,67,24,99	4.56e-06	0.000210863	0.217,1.0,1.0,1.0	0.588,0.0,0.613,0.0	0.504	6	1	1	2	1	0	244	*
ENSMUSG00000043962	Thrap3	chr4	-	125857156	125858058	125853428	125853600	125863679	125863832	3519	242,38,45,88	0,0,0,0	79,26,83,210	95,6,52,73	0	0	1.0,1.0,1.0,1.0	0.294,0.684,0.444,0.59	0.497	19	0	0	12	0	0
ENSMUSG00000021891	Mettl6	chr14	-	32295977	32296118	32291506	32292996	32300757	32300927	14168	82,119,55,71	0,0,0,11	75,28,42,32	42,51,62,0	2.7e-05	0.000936697	1.0,1.0,1.0,0.763	0.472,0.215,0.253,1.0	0.456	2	2	0	2	2	0	282237	*
ENSMUSG00000017969	Ptgis	chr2	-	167040308	167040489	167033681	167033849	167046709	167046860	8833	272,75,111,298	0,0,0,0	103,70,0,362	39,18,93,0	2.82e-08	2.33e-06	1.0,1.0,1.0,1.0	0.569,0.66,0.0,1.0	0.443	3	2	0	2	2	0	509501	*
ENSMUSG00000001999	Blvra	chr2	+	126908668	126908786	126906266	126906394	126911699	126911818	9718	175,275,88,404	0,0,0,22	512,75,0,210	69,24,20,35	1.55e-06	8.42e-05	1.0,1.0,1.0,0.902	0.788,0.61,0.0,0.75	0.439	5	5	0	4	4	0	295,NTC,140,NTC	*
ENSMUSG00000078441	Scamp4	chr10	+	80073773	80073874	80065627	80065694	80075087	80075204	4396	214526288131	4,0,1,0	52,30,47,163	16,15,21,29	0	0	0.957,1.0,0.992,1.0	0.576,0.455,0.483,0.701	0.433	1	0	0	1	0	0
ENSMUSG00000027502	Rtfdc1	chr2	+	172288677	172288790	172272535	172272613	172291774	172291831	16655	215293246390	0,0,0,0	256,0,156,270	22,14,42,0	1.34e-06	7.42e-05	1.0,1.0,1.0,1.0	0.782,0.0,0.534,1.0	0.421	3	2	0	1	1	0	307	*
ENSMUSG00000026918	Brd3	chr2	-	27314977	27315348	27312429	27312557	27317049	27317263	9967	158162191221	0,0,0,0	215,27,358,400	43,96,96,0	4.12e-07	2.51e-05	1.0,1.0,1.0,1.0	0.714,0.123,0.651,1.0	0.378	10	7	0	7	6	0	726,726,743,726,NTC,NTC	*
ENSMUSG00000028745	Capzb	chr4	+	138842944	138843009	138836383	138836499	138846918	138847355	13466	56211381058927	0,0,0,0	289176209512	108,83,188,0	1.67e-15	4.27e-13	1.0,1.0,1.0,1.0	0.658,0.604,0.445,1.0	0.323	11	0	0	7	0	0

## Sheet: Supplemental Table 5
Primer name	Sequence	Comment
Methylation Analysis
RBMY_Promoter_OF	attggagtttttatttatggttttt
RBMY_Promoter_IF	aatgttggaaaatttaattttatataatgt
RBMY_Promoter_R	ccaattttaaaccacaactctaaac
OCT4_OF	gttgttttgttttggttttggatat
OCT4_IF	atgggttgaaatattgggtttattta
OCT4_R	ccaccctctaaccttaacctctaac
Intronic IAPEz_F	aagggttagttttagttaaatagaaaa
Intronic IAPEz_R	aaaaatttaacctctatctccactctc
qPCR
Actin	aaggccaaccgtgaaaagat	UPL Probe #56
	gtggtacgaccagaggcatac	Roche Diagnostics, USA
Rbmy1a1	gaaccagaggtgcttcaagaat	UPL Probe #69
	cccagaagaactcacattgaaa	Roche Diagnostics, USA
Trim28	cgcatgtatcaggcatgaag	UPL Probe #58
	cttccaggaaagaccttgaaga	Roche Diagnostics, USA
Xist	ttcaagtaactcatccagtgcag	UPL Probe #68
	aggagcacaaaacagactcca	Roche Diagnostics, USA
SetDB1	tcggctgtttgatgatgc	UPL Probe #33
	gcttcatcctcagagctactgtc	Roche Diagnostics, USA
IAPez	tactgcggctgaacgtcat	UPL Probe #21
	tttccatttaaccatctcattgg	Roche Diagnostics, USA
shRNA
Trim28	sh1: ccaccagtcttcaaggtcttt
	sh2: ccgcatgttcaaacagttcaa
SetDB1	sh1: tgctatctgggaaccatattg
	sh2: cccgaggctttgctcttaaat
scrambled	cctaaggttaagtcgccctcg
Splice analysis
Rbmy1a1_6-10_F	tctgggagacactttgcagt
Rbmy1a1_6-10_R	caaatgttaaaagaaatatgttga
Rbmy1a1_CDS_F	atggcagaaactaatcagcctg
Rbmy1a1_CDS_R	tcaacatatttcttttaacatttg
Mettl6_F	cagagagatgcaaagtgt
Mettl6_R	tcaccacttcttcataacc
Mybl2_F	agcccccagaatctctca
Mybl2_R	cacctccttcaagtcctcc
Scamp4_F	ctaggacttggataagcgtg
Scamp4_R	aagggcggacaaggaaaa
